# Supplementary material for: Using Single-Cell RNA-Seq Data to Trace Tissue Cells Responsive to Thyroid Hormones
Source: Front Endocrinol (Lausanne). 2021 Feb 24;12:609308. doi: 10.3389/fendo.2021.609308 (PMC7943891; doi:10.3389/fendo.2021.609308)
Supplement: Supplementary file 6 [file Table_1.xlsx]

## Sheet: Table S1
Supplementary Table 1: The number of cells, Thra-expressing cells and Thrb-expressing cells in each cell type
Cell type	Total cells	Cells with Thra expression	Cells with Thrb expression	Thra expression	Thrb expression
medium spiny neuron	89	75	62	0.842697	0.696629
hepatocyte	401	63	236	0.157107	0.588529
ventricular myocyte	46	29	27	0.630435	0.586957
intestinal crypt stem cell	853	434	460	0.508792	0.539273
bladder urothelial cell	656	197	313	0.300305	0.477134
chondrocyte	250	152	115	0.608	0.46
secretory cell	256	79	116	0.308594	0.453125
pancreatic PP cell	54	31	24	0.574074	0.444444
pancreatic D cell	123	50	46	0.406504	0.373984
neuron	154	119	53	0.772727	0.344156
keratinocyte	348	107	115	0.307471	0.33046
epidermal cell	260	92	85	0.353846	0.326923
Bergmann glial cell	31	14	10	0.451613	0.322581
pancreatic A cell	364	158	117	0.434066	0.321429
large intestine goblet cell	692	134	204	0.193642	0.294798
enterocyte of epithelium of large intestine	1176	439	321	0.373299	0.272959
fibrocyte	25	6	6	0.24	0.24
ciliated columnar cell of tracheobronchial tree	26	9	6	0.346154	0.230769
astrocyte	454	151	102	0.332599	0.22467
oligodendrocyte precursor cell	206	113	46	0.548544	0.223301
endocardial cell	164	56	36	0.341463	0.219512
pancreatic B cell	522	147	113	0.281609	0.216475
atrial myocyte	159	51	33	0.320755	0.207547
fibroblast	566	320	115	0.565371	0.20318
stromal cell	262	113	52	0.431298	0.198473
basal epithelial cell of tracheobronchial tree	83	9	16	0.108434	0.192771
pulmonary interstitial fibroblast	39	22	7	0.564103	0.179487
adventitial cell	140	66	24	0.471429	0.171429
mesenchymal stem cell of adipose	2109	1234	358	0.585111	0.169749
pancreatic acinar cell	191	35	31	0.183246	0.162304
enteroendocrine cell	65	10	10	0.153846	0.153846
basal cell of epidermis	1748	697	262	0.398741	0.149886
epithelial cell of large intestine	878	177	129	0.201595	0.146925
fibroblast of lung	129	31	17	0.24031	0.131783
fibroblast of cardiac tissue	2184	1023	286	0.468407	0.130952
epithelial cell of proximal tubule	46	2	6	0.0434783	0.130435
pancreatic stellate cell	31	23	4	0.741935	0.129032
kidney collecting duct principal cell	55	7	7	0.127273	0.127273
mesenchymal stem cell	507	179	64	0.353057	0.126233
brain pericyte	179	134	21	0.748603	0.117318
bulge keratinocyte	1370	629	159	0.459124	0.116058
kidney collecting duct epithelial cell	124	6	13	0.0483871	0.104839
pancreatic ductal cell	163	88	17	0.539877	0.104294
smooth muscle cell of trachea	78	32	8	0.410256	0.102564
mucus secreting cell	50	10	5	0.2	0.1
type II pneumocyte	96	31	8	0.322917	0.0833333
kidney loop of Henle ascending limb epithelial cell	75	4	6	0.0533333	0.08
smooth muscle cell	65	34	5	0.523077	0.0769231
Kupffer cell	47	1	3	0.0212766	0.0638298
mesangial cell	32	7	2	0.21875	0.0625
aortic endothelial cell	189	34	10	0.179894	0.0529101
vein endothelial cell	39	6	2	0.153846	0.0512821
epithelial cell	78	19	4	0.24359	0.0512821
Brush cell of epithelium proper of large intestine	67	13	3	0.19403	0.0447761
fenestrated cell	113	14	5	0.123894	0.0442478
basal cell	1186	156	44	0.131535	0.0370995
bladder cell	650	390	24	0.6	0.0369231
keratinocyte stem cell	28	12	1	0.428571	0.0357143
professional antigen presenting cell	56	1	2	0.0178571	0.0357143
neuronal stem cell	84	69	3	0.821429	0.0357143
luminal epithelial cell of mammary gland	452	117	16	0.25885	0.0353982
early pro-B cell	29	7	1	0.241379	0.0344828
late pro-B cell	276	29	9	0.105072	0.0326087
monocyte	490	47	15	0.0959184	0.0306122
myeloid cell	1062	89	30	0.0838041	0.0282486
T cell	403	29	11	0.0719603	0.0272953
hematopoietic stem cell	1363	387	35	0.283933	0.0256787
thymocyte	734	36	15	0.0490463	0.020436
granulocytopoietic cell	197	30	4	0.152284	0.0203046
mature alpha-beta T cell	99	7	2	0.0707071	0.020202
macrophage	659	41	13	0.0622155	0.0197269
oligodendrocyte	1396	1187	27	0.850287	0.019341
valve cell	158	79	3	0.5	0.0189873
leukocyte	56	2	1	0.0357143	0.0178571
endothelial cell	1869	544	33	0.291065	0.0176565
endothelial cell of coronary artery	1179	250	20	0.212044	0.0169635
skeletal muscle satellite cell	976	205	15	0.210041	0.0153689
classical monocyte	68	4	1	0.0588235	0.0147059
interneuron	83	10	1	0.120482	0.0120482
DN4 thymocyte	581	16	6	0.0275387	0.010327
precursor B cell	489	24	5	0.0490798	0.0102249
NK cell	337	12	3	0.0356083	0.00890208
B cell	2044	14	18	0.00684932	0.00880626
microglial cell	4488	127	39	0.0282977	0.00868984
bronchial smooth muscle cell	420	87	3	0.207143	0.00714286
granulocyte	762	23	5	0.0301837	0.00656168
CD4-positive, alpha-beta T cell	363	23	2	0.0633609	0.00550964
endothelial cell of hepatic sinusoid	189	36	1	0.190476	0.00529101
CD8-positive, alpha-beta T cell	251	11	1	0.0438247	0.00398406
naive B cell	675	8	2	0.0118519	0.00296296
promonocyte	343	36	1	0.104956	0.00291545
immature B cell	383	11	1	0.0287206	0.00261097
basophil	29	7	0	0.241379	0
neutrophil	33	0	0	0	0
mature NK T cell	37	2	0	0.0540541	0
proerythroblast	44	3	0	0.0681818	0
endothelial cell of lymphatic vessel	51	20	0	0.392157	0
myeloid dendritic cell	52	1	0	0.0192308	0
smooth muscle cell of the pulmonary artery	55	13	0	0.236364	0
non-classical monocyte	56	1	0	0.0178571	0
granulocyte monocyte progenitor cell	70	32	0	0.457143	0

## Sheet: Table S2
Supplementary Table 2: The number of cells expressing TRs genes, transporters and deiodinases and p-value of co-expression analyses between them
Cell type	Total cells	Thra-expressing cells	Thrb-expressing cells	Dio2-expressing cells	Dio3-expressing cells	Slc16a2-expressing cells	Slc16a10-expressing cells	Cells expressing Thra and Dio2 both	Cells expressing Thra and Dio3 both	Cells expressing Thra and Slc16a2 both	Cells expressing Thra and Slc16a10 both	Cells expressing Thrb and Dio2 both	Cells expressing Thrb and Dio3 both	Cells expressing Thrb and Slc16a2 both	Cells expressing Thrb and Slc16a10 both	Thra_Dio2_Pvalue	Thra_Dio3_Pvalue	Thra_Slc16a2_Pvalue	Thra_Slc16a10_Pvalue	Thrb_Dio2_Pvalue	Thrb_Dio3_Pvalue	Thrb_Slc16a2_Pvalue	Thrb_Slc16a10_Pvalue
hepatocyte	401	63	236	0	0	258	214	0	0	59	55	0	0	218	192	-	-	6.53876e-09	7.16491e-10	-	-	0	0
atrial myocyte	159	51	33	2	0	17	33	2	0	9	21	2	0	3	18	-	-	0.0500687	2.66774e-05	-	-	0.731567	8.32245e-07
enterocyte of epithelium of large intestine	1176	439	321	20	5	30	90	7	0	13	39	8	1	11	41	0.667513	-	0.305671	0.133421	0.150764	-	0.167801	8.44336e-05
endothelial cell	1869	544	33	6	1	671	26	2	1	282	10	1	1	24	4	-	-	0	0.197995	-	-	1.55342e-05	0.00091678
kidney collecting duct epithelial cell	124	6	13	0	1	49	36	0	0	4	1	0	0	6	9	-	-	-	-	-	-	0.407997	0.00182101
large intestine goblet cell	692	134	204	7	1	35	75	2	0	12	20	2	0	11	33	-	-	0.0240502	0.0652281	-	-	0.463063	0.00333085
intestinal crypt stem cell	853	434	460	3	8	63	330	1	3	37	186	1	5	45	195	-	-	0.122014	0.00662855	-	-	0.00249607	0.00974808
epidermal cell	260	92	85	22	0	93	95	10	0	39	29	3	0	34	40	0.210229	-	0.0655857	0.916469	0.991466	-	0.196245	0.0105764
stromal cell	262	113	52	4	0	89	61	2	0	36	31	0	0	22	19	-	-	0.776079	0.1083	-	-	0.105709	0.0114023
mesenchymal stem cell of adipose	2109	1234	358	9	90	1307	261	4	72	836	181	0	21	228	57	-	9.01404e-06	6.35321e-11	7.82524e-05	-	0.0708872	0.25082	0.0177731
basal cell of epidermis	1748	697	262	51	4	285	379	21	2	135	165	9	0	48	69	0.477326	-	0.0030485	0.056746	0.352297	-	0.191839	0.0303062
chondrocyte	250	152	115	43	10	180	13	27	8	108	11	14	2	88	9	0.454644	0.175247	0.710987	0.0599098	0.983525	0.98179	0.0917151	0.0747644
myeloid cell	1062	89	30	3	0	14	327	1	0	2	34	0	0	0	13	-	-	0.330522	0.0735215	-	-	1	0.0974804
pancreatic A cell	364	158	117	0	0	22	355	0	0	9	156	0	0	6	116	-	-	0.676325	0.169989	-	-	0.76639	0.157209
pancreatic B cell	522	147	113	1	0	20	497	0	0	3	146	1	0	8	110	-	-	0.952165	0.00232766	-	-	0.0459336	0.171541
fibroblast of cardiac tissue	2184	1023	286	121	2	1481	210	65	0	748	114	23	0	193	32	0.071407	-	3.66544e-07	0.0139224	0.0370859	-	0.579749	0.193116
bladder cell	650	390	24	8	3	434	235	7	3	277	148	1	0	18	11	-	-	0.00318566	0.139294	-	-	0.262265	0.213137
secretory cell	256	79	116	0	0	6	49	0	0	4	18	0	0	2	25	-	-	-	0.205395	-	-	-	0.231453
T cell	403	29	11	3	1	8	63	0	0	3	10	2	0	1	3	-	-	-	0.00749364	-	-	-	0.238889
thymocyte	734	36	15	11	0	6	52	1	0	0	6	1	0	1	2	0.427127	-	-	0.035227	0.204435	-	-	0.287944
fibroblast	566	320	115	117	16	251	74	68	11	144	40	29	4	54	17	0.389579	0.230586	0.393091	0.722493	0.112469	0.414754	0.29889	0.318633
bladder urothelial cell	656	197	313	162	6	21	12	43	2	5	5	79	3	13	7	0.88841	-	0.806692	0.275726	0.413365	-	0.135378	0.325449
luminal epithelial cell of mammary gland	452	117	16	1	0	121	11	1	0	27	3	0	0	7	1	-	-	0.87961	0.573865	-	-	0.104344	0.330334
pancreatic D cell	123	50	46	0	0	8	115	0	0	2	47	0	0	2	44	-	-	-	0.580499	-	-	-	0.366118
hematopoietic stem cell	1363	387	35	127	0	46	382	39	0	20	117	3	0	3	11	0.303907	-	0.0186863	0.141306	0.64855	-	0.111014	0.386791
B cell	2044	14	18	5	1	35	61	0	0	2	0	0	0	0	1	-	-	0.0227878	1	-	-	1	0.421708
epithelial cell of large intestine	878	177	129	3	2	21	114	0	1	5	23	1	0	3	17	-	-	0.421376	0.54068	-	-	0.617187	0.518273
bulge keratinocyte	1370	629	159	12	2	242	96	6	0	128	54	0	0	32	11	0.498967	-	0.00997679	0.0228265	1	-	0.222748	0.569977
monocyte	490	47	15	4	0	14	127	2	0	3	19	0	0	0	4	-	-	0.141987	0.0159736	-	-	1	0.573661
ventricular myocyte	46	29	27	1	0	3	22	1	0	2	14	1	0	2	13	-	-	-	0.589609	-	-	-	0.597848
macrophage	659	41	13	2	0	12	102	0	0	0	10	0	0	0	2	-	-	1	0.0847384	-	-	1	0.622654
skeletal muscle satellite cell	976	205	15	79	1	170	132	11	0	40	32	1	0	3	2	0.965387	-	0.214515	0.191752	0.720758	-	0.500359	0.623616
fibroblast of lung	129	31	17	0	0	17	48	0	0	4	13	0	0	1	6	-	-	0.625061	0.337686	-	-	0.92413	0.665956
keratinocyte	348	107	115	1	0	24	13	0	0	10	4	0	0	9	4	-	-	0.164939	0.605506	-	-	0.391302	0.673567
microglial cell	4488	127	39	6	1	61	420	0	0	2	14	1	0	1	3	-	-	0.519528	0.298536	-	-	0.414918	0.721167
enteroendocrine cell	65	10	10	1	0	3	17	0	0	1	2	1	0	1	2	-	-	-	0.804196	-	-	-	0.804196
pancreatic PP cell	54	31	24	0	0	10	52	0	0	6	29	0	0	7	23	-	-	0.571677	1	-	-	0.0738089	0.807128
mesenchymal stem cell	507	179	64	81	4	167	53	30	4	64	28	7	0	21	5	0.406427	-	0.184554	0.00438691	0.918249	-	0.560878	0.830223
pancreatic ductal cell	163	88	17	0	1	90	32	0	1	52	21	0	0	8	2	-	-	0.178801	0.100477	-	-	0.83453	0.888117
adventitial cell	140	66	24	15	2	59	12	7	1	25	7	3	0	16	1	0.62079	-	0.872171	0.304713	0.494242	-	0.00742022	0.905626
basal cell	1186	156	44	16	0	430	87	1	0	58	13	0	0	14	1	0.896885	-	0.431003	0.352628	1	-	0.7817	0.967188
oligodendrocyte	1396	1187	27	44	0	38	13	37	0	38	12	2	0	1	0	0.666854	-	0.00192401	0.398275	0.208071	-	0.528706	1
granulocytopoietic cell	197	30	4	2	0	0	53	0	0	0	13	0	0	0	2	-	-	-	0.0268338	-	-	-	-
granulocyte monocyte progenitor cell	70	32	0	33	0	0	53	16	0	0	27	0	0	0	0	0.421035	-	-	0.101082	-	-	-	-
late pro-B cell	276	29	9	8	1	4	33	0	0	2	6	1	0	1	2	-	-	-	0.112991	-	-	-	-
CD4-positive, alpha-beta T cell	363	23	2	1	2	5	17	0	0	1	2	0	0	1	0	-	-	-	0.293478	-	-	-	-
epithelial cell	78	19	4	1	0	14	11	1	0	5	3	0	0	2	1	-	-	0.22211	0.534325	-	-	-	-
pulmonary interstitial fibroblast	39	22	7	0	0	11	10	0	0	6	6	0	0	3	1	-	-	0.694721	0.544464	-	-	-	-
granulocyte	762	23	5	1	0	8	32	0	0	0	1	0	0	1	1	-	-	-	0.632709	-	-	-	-
promonocyte	343	36	1	2	0	6	149	0	0	1	15	0	0	0	1	-	-	-	0.65495	-	-	-	-
keratinocyte stem cell	28	12	1	2	0	8	13	1	0	4	5	0	0	0	0	-	-	-	0.793408	-	-	-	-
DN4 thymocyte	581	16	6	1	0	13	60	0	0	1	1	0	0	0	0	-	-	0.30711	0.829369	-	-	-	-
bronchial smooth muscle cell	420	87	3	1	0	70	10	0	0	19	1	0	0	0	0	-	-	0.100127	0.904593	-	-	-	-
NK cell	337	12	3	1	0	6	15	0	0	0	0	0	0	1	0	-	-	-	1	-	-	-	-
neuron	154	119	53	2	4	21	4	1	4	21	3	0	4	15	1	-	-	0.00284648	-	-	-	0.000227248	-
basal epithelial cell of tracheobronchial tree	83	9	16	0	0	14	5	0	0	5	1	0	0	8	2	-	-	-	-	-	-	0.000529801	-
brain pericyte	179	134	21	1	1	66	2	1	1	58	2	0	1	14	0	-	-	0.00141856	-	-	-	0.00322869	-
endocardial cell	164	56	36	2	0	71	2	2	0	28	1	1	0	20	0	-	-	0.139653	-	-	-	0.0684674	-
endothelial cell of coronary artery	1179	250	20	3	0	271	5	1	0	79	2	0	0	5	0	-	-	0.000252347	-	-	-	0.501486	-
astrocyte	454	151	102	297	1	84	3	113	0	32	2	80	0	19	1	0.00181731	-	0.180055	-	0.000984236	-	0.536236	-
medium spiny neuron	89	75	62	0	0	30	3	0	0	25	3	0	0	21	2	-	-	0.69052	-	-	-	0.580977	-
oligodendrocyte precursor cell	206	113	46	56	0	93	3	34	0	58	3	15	0	20	0	0.190908	-	0.03381	-	0.224559	-	0.663861	-
aortic endothelial cell	189	34	10	4	1	22	4	0	0	0	1	1	0	0	0	-	-	1	-	-	-	1	-
type II pneumocyte	96	31	8	0	0	49	1	0	0	21	0	0	0	4	0	-	-	0.0200395	-	-	-	-	-
fenestrated cell	113	14	5	0	0	16	0	0	0	4	0	0	0	1	0	-	-	0.111034	-	-	-	-	-
pancreatic stellate cell	31	23	4	1	3	16	2	0	3	13	2	0	0	2	0	-	-	0.303176	-	-	-	-	-
smooth muscle cell of trachea	78	32	8	4	0	25	9	4	0	11	5	0	0	2	1	-	-	0.450159	-	-	-	-	-
neuronal stem cell	84	69	3	7	0	17	3	6	0	14	1	0	0	1	0	-	-	0.643987	-	-	-	-	-
valve cell	158	79	3	0	0	52	3	0	0	25	0	0	0	0	0	-	-	0.694132	-	-	-	-	-
endothelial cell of hepatic sinusoid	189	36	1	1	0	58	0	0	0	10	0	0	0	1	0	-	-	0.72929	-	-	-	-	-
smooth muscle cell	65	34	5	0	0	14	1	0	0	5	0	0	0	1	0	-	-	0.956552	-	-	-	-	-
mucus secreting cell	50	10	5	0	0	33	7	0	0	4	2	0	0	4	0	-	-	0.988341	-	-	-	-	-
Bergmann glial cell	31	14	10	10	0	1	0	4	0	0	0	4	0	0	0	0.782399	-	-	-	0.404704	-	-	-
fibrocyte	25	6	6	3	0	5	6	2	0	4	3	1	0	1	1	-	-	-	-	-	-	-	-
ciliated columnar cell of tracheobronchial tree	26	9	6	0	0	0	14	0	0	0	5	0	0	0	6	-	-	-	-	-	-	-	-
pancreatic acinar cell	191	35	31	0	0	6	1	0	0	2	0	0	0	0	0	-	-	-	-	-	-	-	-
epithelial cell of proximal tubule	46	2	6	0	0	25	5	0	0	1	2	0	0	3	1	-	-	-	-	-	-	-	-
kidney collecting duct principal cell	55	7	7	1	0	2	5	1	0	0	0	0	0	1	0	-	-	-	-	-	-	-	-
kidney loop of Henle ascending limb epithelial cell	75	4	6	0	0	2	0	0	0	1	0	0	0	0	0	-	-	-	-	-	-	-	-
Kupffer cell	47	1	3	0	0	4	10	0	0	0	0	0	0	0	1	-	-	-	-	-	-	-	-
mesangial cell	32	7	2	0	1	5	5	0	1	2	1	0	0	0	1	-	-	-	-	-	-	-	-
vein endothelial cell	39	6	2	0	0	23	0	0	0	4	0	0	0	2	0	-	-	-	-	-	-	-	-
Brush cell of epithelium proper of large intestine	67	13	3	5	0	4	1	0	0	1	0	1	0	0	0	-	-	-	-	-	-	-	-
professional antigen presenting cell	56	1	2	1	2	2	6	0	0	0	0	1	0	0	0	-	-	-	-	-	-	-	-
early pro-B cell	29	7	1	3	0	0	1	1	0	0	0	0	0	0	0	-	-	-	-	-	-	-	-
mature alpha-beta T cell	99	7	2	0	0	3	2	0	0	1	0	0	0	0	0	-	-	-	-	-	-	-	-
leukocyte	56	2	1	0	0	2	14	0	0	0	1	0	0	0	0	-	-	-	-	-	-	-	-
classical monocyte	68	4	1	0	0	2	29	0	0	0	2	0	0	0	0	-	-	-	-	-	-	-	-
interneuron	83	10	1	0	0	0	0	0	0	0	0	0	0	0	0	-	-	-	-	-	-	-	-
precursor B cell	489	24	5	6	0	3	5	1	0	0	0	0	0	0	0	-	-	-	-	-	-	-	-
CD8-positive, alpha-beta T cell	251	11	1	0	0	3	8	0	0	0	0	0	0	1	0	-	-	-	-	-	-	-	-
naive B cell	675	8	2	1	0	3	21	0	0	0	0	0	0	0	0	-	-	-	-	-	-	-	-
immature B cell	383	11	1	4	0	6	8	0	0	0	0	0	0	0	0	-	-	-	-	-	-	-	-
basophil	29	7	0	6	0	1	5	1	0	1	2	0	0	0	0	-	-	-	-	-	-	-	-
neutrophil	33	0	0	0	0	0	0	0	0	0	0	0	0	0	0	-	-	-	-	-	-	-	-
mature NK T cell	37	2	0	1	0	3	5	1	0	1	0	0	0	0	0	-	-	-	-	-	-	-	-
proerythroblast	44	3	0	0	0	2	6	0	0	0	1	0	0	0	0	-	-	-	-	-	-	-	-
endothelial cell of lymphatic vessel	51	20	0	0	0	9	0	0	0	2	0	0	0	0	0	-	-	-	-	-	-	-	-
myeloid dendritic cell	52	1	0	0	0	2	0	0	0	0	0	0	0	0	0	-	-	-	-	-	-	-	-
smooth muscle cell of the pulmonary artery	55	13	0	1	0	7	1	0	0	0	0	0	0	0	0	-	-	-	-	-	-	-	-
non-classical monocyte	56	1	0	0	0	2	16	0	0	0	0	0	0	0	0	-	-	-	-	-	-	-	-

## Sheet: Table S3
Supplementary Table 3: The marker genes of the cell clusters in the meyloid cells
gene	p_val	avg_logFC	pct.1	pct.2	p_val_adj	cluster
Pf4	3.37533e-149	2.50951	0.905	0.111	7.75179e-145	0
C1qa	1.43516e-137	2.46455	0.969	0.316	3.29599e-133	0
Ms4a7	7.82264e-137	1.6104	0.814	0.072	1.79655e-132	0
Stab1	2.15831e-136	1.53417	0.8	0.061	4.95679e-132	0
C1qc	5.05041e-136	2.50168	0.98	0.343	1.15988e-131	0
Cbr2	1.43618e-135	2.38658	0.817	0.091	3.29833e-131	0
Folr2	1.66788e-128	2.78105	0.769	0.072	3.83046e-124	0
Gas6	4.47787e-120	1.85921	0.803	0.125	1.02839e-115	0
C1qb	9.76895e-119	2.19927	0.983	0.477	2.24354e-114	0
Igf1	9.70784e-118	1.37161	0.797	0.108	2.2295e-113	0
Igfbp4	5.57114e-117	1.82731	0.847	0.179	1.27947e-112	0
Apoe	5.9687e-117	2.6475	0.99	0.763	1.37077e-112	0
Mrc1	2.62635e-116	2.02012	0.949	0.344	6.03167e-112	0
Slco2b1	2.75217e-115	1.03168	0.729	0.068	6.32064e-111	0
Sepp1	3.60809e-112	2.64506	0.99	0.734	8.28634e-108	0
Maf	3.56004e-106	1.1902	0.895	0.246	8.17598e-102	0
Wwp1	1.39849e-105	0.966981	0.837	0.194	3.21177e-101	0
Lgmn	1.45232e-102	1.59511	0.99	0.618	3.33539e-98	0
C3ar1	1.93041e-102	1.40277	0.898	0.227	4.43339e-98	0
Dab2	7.80605e-102	1.56915	0.908	0.28	1.79274e-97	0
Ctsb	4.49745e-101	1.43502	0.997	0.881	1.03288e-96	0
C1qtnf1	9.88783e-99	1.02569	0.644	0.06	2.27084e-94	0
Lyve1	2.54527e-93	1.78301	0.542	0.025	5.84546e-89	0
Blvrb	2.98493e-91	1.31538	0.844	0.25	6.8552e-87	0
Prune2	6.59517e-89	1.05719	0.597	0.055	1.51465e-84	0
Itm2b	1.13943e-88	1.2225	0.997	0.97	2.61681e-84	0
Cd63	1.84226e-87	1.28759	0.871	0.314	4.23094e-83	0
Fcgrt	2.76606e-86	1.81193	0.929	0.482	6.35252e-82	0
Ccl8	3.95959e-85	2.58535	0.502	0.021	9.0936e-81	0
Rab3il1	1.40556e-84	1.23795	0.763	0.173	3.228e-80	0
Scamp5	4.38838e-82	0.356642	0.485	0.018	1.00784e-77	0
Dhrs3	4.69079e-82	1.41411	0.966	0.551	1.07729e-77	0
Mafb	2.55943e-80	1.33443	0.959	0.442	5.87798e-76	0
Ltc4s	6.64279e-79	0.915228	0.603	0.089	1.52558e-74	0
Glul	1.82558e-78	1.19887	0.98	0.601	4.19262e-74	0
Rnase4	1.1572e-77	1.47787	0.776	0.245	2.65763e-73	0
Grn	2.52396e-77	1.34474	0.976	0.806	5.79652e-73	0
Itsn1	2.93994e-76	0.748736	0.668	0.129	6.75187e-72	0
Frmd4b	3.21477e-76	0.764118	0.661	0.126	7.38304e-72	0
Fcna	4.28703e-76	2.13091	0.532	0.053	9.8456e-72	0
Csf1r	5.04702e-76	1.14897	0.997	0.677	1.1591e-71	0
Aif1	4.22031e-75	0.822659	0.929	0.398	9.69237e-71	0
Trf	4.31313e-75	1.48066	0.98	0.742	9.90553e-71	0
Sdc4	9.31043e-75	1.45682	0.888	0.408	2.13823e-70	0
Nrp1	2.00363e-74	1.17773	0.902	0.42	4.60153e-70	0
Pmp22	2.0878e-74	1.37953	0.766	0.254	4.79484e-70	0
Ctsc	4.7158e-74	1.16364	0.997	0.713	1.08303e-69	0
Abca1	1.1959e-73	0.734612	0.722	0.173	2.74651e-69	0
Timp2	1.8707e-72	1.21126	0.922	0.495	4.29625e-68	0
Pltp	1.89806e-72	1.37026	0.922	0.451	4.35909e-68	0
Fxyd2	7.63947e-72	0.887168	0.546	0.064	1.75448e-67	0
Cd36	4.58403e-70	1.17522	0.922	0.425	1.05277e-65	0
Ehd4	1.9946e-69	0.977215	0.932	0.537	4.58081e-65	0
Adap2	2.61377e-69	0.969344	0.766	0.239	6.00279e-65	0
Mgl2	1.92548e-67	1.37507	0.8	0.261	4.42207e-63	0
Trim47	1.09571e-65	0.79489	0.559	0.09	2.51642e-61	0
Cd81	1.53038e-64	1.3859	0.919	0.619	3.51467e-60	0
Stard8	1.8606e-64	0.88527	0.664	0.173	4.27305e-60	0
Tanc2	2.36198e-64	0.585737	0.505	0.064	5.42452e-60	0
Ednrb	3.11959e-64	1.3951	0.532	0.083	7.16445e-60	0
Gprc5c	2.46644e-63	0.458255	0.451	0.037	5.66444e-59	0
F13a1	2.83279e-63	1.38735	0.871	0.417	6.50579e-59	0
Hpgds	3.16314e-63	0.877791	0.542	0.093	7.26447e-59	0
Cd38	3.89302e-63	0.821106	0.556	0.094	8.94072e-59	0
Tmem37	4.19935e-63	0.932112	0.607	0.117	9.64422e-59	0
Npl	4.5982e-63	0.664578	0.41	0.026	1.05602e-58	0
Rcn3	1.37836e-62	1.13699	0.597	0.133	3.16553e-58	0
Cd209f	1.65782e-62	2.75114	0.41	0.029	3.80736e-58	0
Ctla2b	8.79563e-62	0.482425	0.4	0.022	2.02e-57	0
Serpinb6a	2.60955e-61	1.21619	0.766	0.306	5.99309e-57	0
Ctsl	2.88466e-61	1.27822	0.881	0.494	6.62492e-57	0
Clec10a	3.53631e-60	1.19125	0.814	0.323	8.12149e-56	0
Tslp	1.75764e-59	0.398115	0.373	0.017	4.03659e-55	0
Hmox1	2.29433e-59	1.32359	0.922	0.537	5.26915e-55	0
AI607873	2.46601e-59	0.902563	0.932	0.502	5.66344e-55	0
Cd209g	1.33534e-58	1.90057	0.383	0.025	3.06673e-54	0
Ftl1	6.44759e-58	0.572229	1	0.999	1.48075e-53	0
Emr1	3.2742e-57	0.898571	0.898	0.409	7.51954e-53	0
Smagp	5.54171e-57	0.576862	0.593	0.133	1.27271e-52	0
Snx5	5.96679e-57	0.89069	0.953	0.619	1.37033e-52	0
Etv1	2.30991e-56	0.315187	0.383	0.027	5.30494e-52	0
Pla2g15	5.0363e-56	0.82332	0.678	0.205	1.15664e-51	0
Hexa	5.64712e-56	0.973287	0.983	0.768	1.29692e-51	0
Susd1	1.4468e-55	0.836508	0.569	0.129	3.32272e-51	0
2810405K02Rik	2.03828e-55	0.709807	0.519	0.096	4.68111e-51	0
Gas7	8.09888e-55	1.15431	0.936	0.541	1.85999e-50	0
Ccl24	1.07623e-54	0.897075	0.576	0.123	2.47166e-50	0
Rab11fip5	3.87504e-54	0.545367	0.631	0.158	8.89942e-50	0
Siglec1	4.01416e-54	0.485986	0.424	0.047	9.21891e-50	0
Rgl1	1.11579e-53	0.564982	0.62	0.155	2.56251e-49	0
2010110P09Rik	1.43589e-53	0.499062	0.322	0.01	3.29766e-49	0
P2ry6	2.60924e-53	0.947794	0.766	0.302	5.99239e-49	0
B3galnt1	2.77869e-53	0.447018	0.376	0.03	6.38155e-49	0
Dse	1.60115e-52	0.52881	0.732	0.254	3.67721e-48	0
Rgs10	2.61427e-52	0.741276	0.895	0.492	6.00394e-48	0
C4b	3.83213e-52	1.32021	0.458	0.074	8.80086e-48	0
Tspan4	4.09459e-52	0.833217	0.485	0.093	9.40363e-48	0
Cfh	5.3397e-52	1.35269	0.739	0.339	1.22632e-47	0
Pla2g2d	5.84665e-52	1.26652	0.336	0.018	1.34274e-47	0
Cd163	2.02933e-51	1.06875	0.637	0.201	4.66055e-47	0
Plekhg5	2.73585e-51	0.343219	0.356	0.026	6.28316e-47	0
Snx2	7.81772e-51	0.933648	0.902	0.55	1.79542e-46	0
Fcrls	3.33509e-50	0.924427	0.864	0.375	7.65937e-46	0
Epor	3.63927e-50	0.496205	0.288	0.005	8.35794e-46	0
Tmem176b	4.25091e-50	0.813505	0.976	0.618	9.76263e-46	0
Sbf2	6.83316e-50	0.393848	0.512	0.103	1.5693e-45	0
Mtss1	8.18114e-50	0.607391	0.681	0.235	1.87888e-45	0
Selenbp1	6.90302e-49	0.933109	0.58	0.169	1.58535e-44	0
Ophn1	1.30317e-48	0.352313	0.373	0.039	2.99285e-44	0
Gm4951	3.82663e-48	0.427442	0.315	0.017	8.78823e-44	0
Jun	2.14351e-47	0.97542	0.969	0.832	4.92279e-43	0
Psd3	2.82796e-47	0.403816	0.431	0.064	6.49469e-43	0
Gatm	5.77404e-47	0.771468	0.661	0.219	1.32607e-42	0
C5ar1	1.79524e-46	0.717626	0.946	0.501	4.12296e-42	0
Man1c1	1.95171e-46	0.601333	0.647	0.213	4.4823e-42	0
Cltc	2.72447e-46	0.796824	0.963	0.72	6.25702e-42	0
Cp	4.24257e-46	0.528921	0.4	0.061	9.74347e-42	0
Ccl12	1.35434e-45	0.837683	0.325	0.025	3.11039e-41	0
Tmem86a	2.17288e-45	0.749673	0.559	0.155	4.99023e-41	0
Ctsh	3.08028e-45	0.762913	0.969	0.778	7.07416e-41	0
Tns1	3.3638e-45	0.610222	0.512	0.115	7.7253e-41	0
Mfsd11	4.03863e-45	0.663144	0.651	0.236	9.27511e-41	0
Mef2c	7.35093e-45	0.629725	0.834	0.403	1.68821e-40	0
Gpr34	7.59645e-45	0.746169	0.553	0.164	1.7446e-40	0
BC055004	1.66043e-44	0.686127	0.376	0.048	3.81334e-40	0
Slc9a9	1.76785e-44	0.599263	0.583	0.173	4.06004e-40	0
Tgfbr2	2.59497e-44	0.578671	0.773	0.361	5.95962e-40	0
Aldh7a1	2.93674e-44	0.688793	0.407	0.066	6.74451e-40	0
Ninj1	5.61079e-44	1.16496	0.841	0.519	1.28857e-39	0
Unc93b1	7.50988e-44	0.74461	0.99	0.833	1.72472e-39	0
Tmem176a	1.02356e-43	0.748222	0.915	0.499	2.35071e-39	0
Ap2a2	1.19803e-43	0.791635	0.953	0.669	2.75139e-39	0
Kitl	1.63276e-43	0.386248	0.454	0.089	3.74979e-39	0
Lamp1	1.89899e-43	0.720066	0.993	0.799	4.36121e-39	0
Zfp36l1	2.04248e-43	0.561019	0.959	0.615	4.69077e-39	0
Hspa1a	2.348e-43	1.14292	0.841	0.477	5.39242e-39	0
Sesn1	6.05642e-43	0.442857	0.512	0.125	1.39092e-38	0
Serpinb8	7.27672e-43	0.6631	0.6	0.186	1.67117e-38	0
Fcgr1	7.68896e-43	0.610501	0.651	0.211	1.76585e-38	0
P2rx7	1.42439e-42	0.526307	0.573	0.162	3.27125e-38	0
Lgals1	1.47552e-42	0.835699	0.912	0.64	3.38867e-38	0
Tpp1	1.90223e-42	0.809675	0.827	0.471	4.36865e-38	0
Mt1	5.04478e-42	0.708074	0.986	0.695	1.15859e-37	0
Sult1a1	2.27831e-41	0.724283	0.569	0.175	5.23238e-37	0
Ang	2.34667e-41	0.319204	0.376	0.055	5.38937e-37	0
Camk1	3.36004e-41	0.735827	0.688	0.286	7.71667e-37	0
Cttnbp2nl	5.3819e-41	0.3676	0.576	0.18	1.23601e-36	0
Ap1b1	2.87505e-40	0.677607	0.82	0.462	6.60284e-36	0
Gpr77	3.33612e-40	0.528387	0.603	0.198	7.66172e-36	0
Tmem106a	3.75962e-40	0.755317	0.78	0.419	8.63433e-36	0
Rnf150	8.37367e-40	0.439994	0.58	0.177	1.9231e-35	0
Zdhhc14	9.31033e-40	0.362142	0.39	0.065	2.13821e-35	0
Pld3	9.90909e-40	0.913593	0.708	0.321	2.27572e-35	0
Tcf4	2.52541e-39	0.33459	0.841	0.419	5.79985e-35	0
G530011O06Rik	3.63752e-39	0.777061	0.522	0.151	8.35394e-35	0
Renbp	4.47102e-39	0.64929	0.664	0.262	1.02681e-34	0
Abca9	4.83835e-39	0.654498	0.746	0.348	1.11118e-34	0
Klhl9	5.63938e-39	0.511696	0.817	0.421	1.29514e-34	0
Tbxas1	1.61125e-38	0.775292	0.749	0.356	3.7004e-34	0
Tspan3	2.02095e-38	0.533443	0.681	0.304	4.64131e-34	0
Fcgr2b	3.49597e-38	0.769045	0.925	0.666	8.02884e-34	0
Mertk	3.57454e-38	0.343288	0.383	0.068	8.20928e-34	0
Hpgd	3.65481e-38	0.602339	0.603	0.21	8.39364e-34	0
Serinc3	7.09998e-38	0.678841	0.983	0.854	1.63058e-33	0
B4galt1	1.23548e-37	0.666585	0.851	0.505	2.8374e-33	0
Trpv4	1.56392e-37	0.351011	0.336	0.047	3.5917e-33	0
Sulf2	1.58527e-37	0.580913	0.627	0.248	3.64072e-33	0
Cd68	5.03636e-37	0.702135	0.966	0.764	1.15665e-32	0
Cfp	6.95826e-37	0.893931	0.905	0.704	1.59803e-32	0
Egr1	1.34513e-36	0.863767	0.956	0.767	3.08923e-32	0
Rin2	1.41612e-36	0.718199	0.634	0.261	3.25227e-32	0
Lifr	5.93246e-36	0.738566	0.746	0.355	1.36245e-31	0
Ctsa	5.97588e-36	0.681907	0.983	0.773	1.37242e-31	0
Lrp6	7.51902e-36	0.427347	0.559	0.179	1.72682e-31	0
Lgals3bp	1.3076e-35	0.9751	0.766	0.438	3.00303e-31	0
Ccl7	1.80328e-35	1.4147	0.417	0.103	4.14141e-31	0
Snx8	2.36245e-35	0.586807	0.549	0.183	5.4256e-31	0
Ms4a6d	4.83357e-35	0.515753	0.742	0.299	1.11008e-30	0
Gpr160	7.06297e-35	0.501775	0.451	0.119	1.62208e-30	0
Snx6	1.65827e-34	0.604298	0.769	0.439	3.80838e-30	0
Rhob	1.90646e-34	0.341876	0.79	0.404	4.37837e-30	0
Myo5a	2.42311e-34	0.506789	0.732	0.348	5.56491e-30	0
Fcgr3	3.12788e-34	0.650187	0.932	0.679	7.18349e-30	0
P2rx4	3.46533e-34	0.771065	0.746	0.433	7.95847e-30	0
Nfxl1	4.25934e-34	0.365336	0.4	0.089	9.782e-30	0
Ctsf	1.20023e-33	0.563947	0.339	0.064	2.75646e-29	0
Plod1	1.23881e-33	0.528794	0.586	0.237	2.84506e-29	0
Pea15a	1.28309e-33	0.605606	0.824	0.465	2.94674e-29	0
Slc29a1	1.73397e-33	0.626151	0.637	0.27	3.98224e-29	0
Pigz	1.73932e-33	0.430531	0.247	0.021	3.99451e-29	0
Dclre1c	2.46819e-33	0.52639	0.753	0.373	5.66844e-29	0
Zfhx3	3.93347e-33	0.322649	0.681	0.313	9.03361e-29	0
Bst2	8.76976e-33	0.606557	0.837	0.505	2.01406e-28	0
Msr1	1.11962e-32	0.419621	0.563	0.181	2.57131e-28	0
Idh2	1.35009e-32	0.846252	0.634	0.292	3.10061e-28	0
Aoah	1.81746e-32	0.459661	0.407	0.1	4.17398e-28	0
Bin1	2.4517e-32	0.602045	0.685	0.335	5.63057e-28	0
Eef2k	5.10869e-32	0.304581	0.332	0.057	1.17326e-27	0
Slc37a2	1.02749e-31	0.538704	0.373	0.086	2.35973e-27	0
Cxcl16	1.37046e-31	0.636059	0.637	0.269	3.14741e-27	0
Tcn2	2.85147e-31	0.698751	0.807	0.486	6.54868e-27	0
Trem2	5.09715e-31	0.731843	0.546	0.21	1.17061e-26	0
Ms4a6b	1.45161e-30	0.455529	0.79	0.352	3.33377e-26	0
Man1a	1.65963e-30	0.349284	0.566	0.222	3.8115e-26	0
Tceal8	5.00587e-30	0.388913	0.478	0.156	1.14965e-25	0
Dnajb13	5.73072e-30	0.419634	0.593	0.244	1.31612e-25	0
Lmo2	8.20088e-30	0.537636	0.729	0.395	1.88341e-25	0
Tfrc	8.78166e-30	0.379994	0.451	0.141	2.0168e-25	0
Pisd-ps3	9.50494e-30	0.574545	0.783	0.456	2.18291e-25	0
Gns	9.57336e-30	0.552856	0.854	0.558	2.19862e-25	0
Nrp2	1.00325e-29	0.319306	0.441	0.13	2.30407e-25	0
Scpep1	1.7618e-29	0.578244	0.82	0.527	4.04615e-25	0
Clta	2.20828e-29	0.57199	0.942	0.773	5.07153e-25	0
Pepd	2.49362e-29	0.790056	0.803	0.485	5.72684e-25	0
D4Wsu53e	4.00538e-29	0.549358	0.936	0.847	9.19876e-25	0
Abhd12	4.44726e-29	0.622897	0.864	0.576	1.02136e-24	0
Nacc2	5.2724e-29	0.403295	0.373	0.094	1.21086e-24	0
Ccl2	5.68988e-29	0.751459	0.678	0.321	1.30674e-24	0
Cd93	6.92655e-29	0.565469	0.607	0.259	1.59075e-24	0
Aplp2	2.80649e-28	0.702257	0.851	0.618	6.44539e-24	0
Zfp187	4.27465e-28	0.442197	0.722	0.381	9.81717e-24	0
B4galt6	4.71416e-28	0.315226	0.6	0.254	1.08265e-23	0
Txnip	5.22229e-28	0.445993	0.854	0.628	1.19935e-23	0
Efcab4a	7.15387e-28	0.357605	0.292	0.052	1.64296e-23	0
Angptl4	1.73582e-27	0.629913	0.363	0.098	3.98649e-23	0
Agtrap	3.07625e-27	0.430256	0.522	0.207	7.06492e-23	0
Tlr7	3.79105e-27	0.304864	0.502	0.173	8.70654e-23	0
Ptpn18	4.52689e-27	0.468109	0.908	0.67	1.03965e-22	0
Adam15	5.76105e-27	0.618039	0.8	0.478	1.32308e-22	0
Il10rb	6.53446e-27	0.543005	0.824	0.523	1.5007e-22	0
Pitpnc1	1.13089e-26	0.320501	0.627	0.299	2.5972e-22	0
Acp2	1.47146e-26	0.434125	0.542	0.226	3.37936e-22	0
Dnase2a	1.57524e-26	0.545371	0.627	0.312	3.6177e-22	0
Anxa5	1.64968e-26	0.548277	0.942	0.757	3.78865e-22	0
Akr1a1	2.08488e-26	0.610017	0.919	0.771	4.78813e-22	0
Calm2	2.20966e-26	0.447344	0.99	0.917	5.07471e-22	0
Dusp6	2.52209e-26	0.399983	0.675	0.318	5.79222e-22	0
Dpp7	2.8631e-26	0.4396	0.451	0.155	6.57539e-22	0
Fez2	4.02614e-26	0.726748	0.461	0.18	9.24643e-22	0
Phyhd1	4.03652e-26	0.316671	0.237	0.034	9.27027e-22	0
Ndfip1	5.72139e-26	0.517657	0.905	0.682	1.31397e-21	0
Phf20	6.77728e-26	0.373013	0.471	0.167	1.55647e-21	0
St6galnac4	8.12941e-26	0.583034	0.485	0.188	1.867e-21	0
Pon3	1.16979e-25	0.457754	0.393	0.12	2.68655e-21	0
Osbpl11	1.50116e-25	0.323393	0.522	0.207	3.44757e-21	0
Cd302	1.88907e-25	0.572927	0.746	0.458	4.33843e-21	0
Fam3c	3.83215e-25	0.318022	0.492	0.193	8.80092e-21	0
Plau	1.10982e-24	0.39066	0.312	0.074	2.54882e-20	0
Mylip	1.40158e-24	0.525346	0.607	0.288	3.21886e-20	0
Ctnnd1	1.80552e-24	0.360644	0.447	0.159	4.14656e-20	0
Cd209d	2.86376e-24	1.00095	0.319	0.081	6.57692e-20	0
Asah1	3.08438e-24	0.497791	0.892	0.636	7.08358e-20	0
Vcam1	5.20663e-24	0.765526	0.275	0.06	1.19575e-19	0
Cited2	7.69466e-24	0.574096	0.803	0.523	1.76716e-19	0
Snx3	8.26154e-24	0.554081	0.929	0.768	1.89734e-19	0
Hmox2	9.105e-24	0.602884	0.763	0.49	2.09105e-19	0
5430435G22Rik	2.53174e-23	0.363326	0.736	0.395	5.8144e-19	0
Tmem141	2.56688e-23	0.390265	0.437	0.159	5.8951e-19	0
Irf2bp2	2.83974e-23	0.306334	0.827	0.497	6.52174e-19	0
Cndp2	2.90315e-23	0.70978	0.753	0.527	6.66738e-19	0
Nisch	3.11202e-23	0.315513	0.719	0.412	7.14707e-19	0
0610031J06Rik	3.88685e-23	0.564906	0.739	0.49	8.92654e-19	0
Grap	4.35994e-23	0.568394	0.39	0.129	1.0013e-18	0
Blnk	5.33249e-23	0.498505	0.593	0.278	1.22466e-18	0
Clec4a2	6.10171e-23	0.411415	0.817	0.489	1.40132e-18	0
Ctsd	1.1292e-22	0.631537	0.963	0.88	2.59333e-18	0
P2ry12	2.49841e-22	0.488801	0.549	0.269	5.73786e-18	0
Rnasel	5.63848e-22	0.442695	0.569	0.278	1.29493e-17	0
Gnpda1	6.7332e-22	0.484346	0.651	0.359	1.54635e-17	0
Ap2m1	8.42571e-22	0.507497	0.868	0.684	1.93505e-17	0
Mpp1	8.57201e-22	0.414413	0.729	0.438	1.96865e-17	0
Scamp2	9.3495e-22	0.56655	0.817	0.613	2.14721e-17	0
Atp13a2	1.03503e-21	0.394124	0.6	0.299	2.37706e-17	0
Rnf130	1.63047e-21	0.458766	0.912	0.75	3.74454e-17	0
Tmem55b	1.76576e-21	0.411596	0.753	0.468	4.05524e-17	0
Kcnk13	2.23392e-21	0.344971	0.298	0.078	5.13042e-17	0
Ulk2	2.2769e-21	0.304474	0.468	0.196	5.22913e-17	0
Slc39a1	2.33191e-21	0.524344	0.919	0.701	5.35545e-17	0
Oas2	2.92958e-21	0.314544	0.461	0.176	6.72807e-17	0
Marcks	5.54416e-21	0.312864	0.99	0.896	1.27327e-16	0
Srsf2	5.68389e-21	0.489818	0.953	0.812	1.30536e-16	0
Cfb	6.71838e-21	0.761329	0.356	0.121	1.54294e-16	0
Bsg	8.08902e-21	0.387766	0.905	0.731	1.85772e-16	0
Tmem8	8.21236e-21	0.358302	0.386	0.136	1.88605e-16	0
Lamp2	8.60304e-21	0.452574	0.902	0.721	1.97577e-16	0
Ly96	8.64157e-21	0.305749	0.454	0.186	1.98462e-16	0
Ptplad2	9.75199e-21	0.351467	0.725	0.405	2.23964e-16	0
Eps15	1.16175e-20	0.500071	0.725	0.452	2.66808e-16	0
Cstb	1.42592e-20	0.343175	0.881	0.7	3.27476e-16	0
Cd72	2.16558e-20	0.590981	0.241	0.051	4.97346e-16	0
Laptm4a	4.12316e-20	0.398404	0.942	0.794	9.46926e-16	0
Hsp90aa1	4.15316e-20	0.545805	0.956	0.846	9.53816e-16	0
Ly86	5.72658e-20	0.475729	0.929	0.695	1.31517e-15	0
Sh3gl1	8.22588e-20	0.382451	0.512	0.244	1.88916e-15	0
2610507B11Rik	8.28095e-20	0.312394	0.556	0.269	1.9018e-15	0
Cd151	9.40812e-20	0.35882	0.417	0.173	2.16067e-15	0
Prdx1	9.44684e-20	0.451557	0.939	0.756	2.16956e-15	0
Glb1	9.57639e-20	0.616765	0.475	0.219	2.19931e-15	0
Marcksl1	1.0279e-19	0.306728	0.847	0.589	2.36067e-15	0
Gusb	1.16724e-19	0.490809	0.786	0.522	2.68068e-15	0
Dok2	1.67061e-19	0.443546	0.651	0.331	3.83672e-15	0
Srgap2	1.7779e-19	0.319699	0.549	0.279	4.08312e-15	0
Lilra5	2.8311e-19	0.437539	0.21	0.039	6.50191e-15	0
Itpripl1	3.33139e-19	0.53777	0.569	0.299	7.65086e-15	0
Mrfap1	3.371e-19	0.394019	0.905	0.737	7.74184e-15	0
Axl	3.91614e-19	0.358551	0.478	0.21	8.99382e-15	0
Daglb	4.82492e-19	0.422569	0.705	0.425	1.10809e-14	0
Tubb2a	4.91669e-19	0.434767	0.736	0.433	1.12917e-14	0
Dpysl2	8.67591e-19	0.460864	0.912	0.681	1.99251e-14	0
Comt	9.34066e-19	0.529651	0.797	0.609	2.14518e-14	0
Ier3	9.91843e-19	0.590597	0.817	0.6	2.27787e-14	0
Dnase1l3	1.09941e-18	1.43842	0.251	0.061	2.52489e-14	0
Ecm1	1.19247e-18	0.464442	0.678	0.394	2.73863e-14	0
Snx30	1.79121e-18	0.341834	0.417	0.169	4.11368e-14	0
Fgd2	1.85927e-18	0.358814	0.678	0.383	4.27001e-14	0
Itgb5	1.93057e-18	0.516507	0.498	0.245	4.43375e-14	0
Aldh2	1.9877e-18	0.425354	0.844	0.614	4.56495e-14	0
Plk2	2.26551e-18	0.320983	0.583	0.297	5.20298e-14	0
S100a1	2.51142e-18	0.336985	0.637	0.362	5.76772e-14	0
Gnaq	3.0286e-18	0.367184	0.759	0.485	6.95549e-14	0
Ntpcr	4.67127e-18	0.443895	0.393	0.164	1.0728e-13	0
Tnfaip8l2	5.1883e-18	0.415214	0.617	0.373	1.19155e-13	0
Pros1	5.19943e-18	0.356098	0.576	0.314	1.1941e-13	0
Fkbp1a	5.21623e-18	0.387686	0.831	0.609	1.19796e-13	0
Cmtm3	5.72664e-18	0.41446	0.712	0.471	1.31518e-13	0
Hprt	6.51874e-18	0.436082	0.759	0.512	1.49709e-13	0
Atp2b1	7.12131e-18	0.362915	0.953	0.755	1.63548e-13	0
Rragc	9.52281e-18	0.450033	0.658	0.389	2.18701e-13	0
Itfg3	1.03814e-17	0.447178	0.688	0.43	2.38418e-13	0
Sdc3	1.22736e-17	0.460362	0.753	0.486	2.81876e-13	0
Adrb2	1.27593e-17	0.56514	0.654	0.4	2.9303e-13	0
Pdlim4	1.29177e-17	0.369629	0.346	0.126	2.96668e-13	0
Twf1	1.37178e-17	0.47615	0.692	0.454	3.15043e-13	0
Uap1l1	1.40131e-17	0.452561	0.492	0.24	3.21825e-13	0
Fli1	1.45957e-17	0.349403	0.786	0.542	3.35205e-13	0
Qk	1.6435e-17	0.343279	0.827	0.597	3.77447e-13	0
Hmgn1	2.09455e-17	0.342932	0.525	0.263	4.81035e-13	0
Fam46a	2.33162e-17	0.359129	0.827	0.567	5.35481e-13	0
Agpat3	3.45908e-17	0.352574	0.349	0.128	7.94411e-13	0
Tnfrsf11a	3.71292e-17	0.348335	0.39	0.156	8.5271e-13	0
Mcfd2	3.82157e-17	0.393712	0.502	0.253	8.77662e-13	0
Prdx4	3.97294e-17	0.383809	0.515	0.263	9.12425e-13	0
Cxcl12	4.1744e-17	0.532536	0.325	0.123	9.58692e-13	0
Fos	5.06704e-17	0.461391	0.99	0.962	1.1637e-12	0
Cd164	8.04821e-17	0.321725	0.773	0.527	1.84835e-12	0
Pkp4	1.06974e-16	0.375374	0.278	0.087	2.45676e-12	0
Vkorc1	1.29029e-16	0.333954	0.546	0.302	2.96329e-12	0
Sec14l1	1.33149e-16	0.409227	0.631	0.378	3.0579e-12	0
Siglech	1.38241e-16	0.470943	0.298	0.106	3.17484e-12	0
Ppp1r10	2.06284e-16	0.39486	0.773	0.536	4.73751e-12	0
Ptgs1	2.489e-16	0.437823	0.437	0.206	5.71624e-12	0
H2-M3	2.89596e-16	0.481424	0.559	0.314	6.65087e-12	0
Man2b1	3.08124e-16	0.376942	0.939	0.763	7.07638e-12	0
Mfsd1	3.59107e-16	0.323665	0.739	0.476	8.24726e-12	0
Plxnb2	4.52253e-16	0.441505	0.634	0.407	1.03864e-11	0
Vwa5a	7.22655e-16	0.34499	0.536	0.283	1.65965e-11	0
Snapin	1.07148e-15	0.313139	0.498	0.249	2.46077e-11	0
Canx	1.28905e-15	0.340902	0.963	0.811	2.96043e-11	0
Mt2	1.87135e-15	0.344186	0.549	0.31	4.29774e-11	0
Cln8	2.08782e-15	0.43829	0.502	0.271	4.79488e-11	0
Zfyve21	2.27148e-15	0.420577	0.268	0.087	5.21669e-11	0
Tcof1	2.40694e-15	0.710215	0.708	0.499	5.52778e-11	0
Plin2	5.10132e-15	0.379708	0.915	0.755	1.17157e-10	0
Ubc	5.33726e-15	0.34293	1	0.974	1.22576e-10	0
Ccl9	9.70776e-15	0.386559	0.912	0.648	2.22948e-10	0
Lipa	9.79574e-15	0.379296	0.766	0.525	2.24969e-10	0
Mocs2	1.23224e-14	0.330911	0.373	0.167	2.82995e-10	0
Dcxr	1.60991e-14	0.343276	0.38	0.171	3.69732e-10	0
Fbxw4	1.86367e-14	0.319124	0.339	0.141	4.2801e-10	0
Pnp	2.22647e-14	0.370651	0.8	0.563	5.11331e-10	0
Arl4d	2.27351e-14	0.340816	0.275	0.099	5.22134e-10	0
Cd40	2.3602e-14	0.365219	0.4	0.179	5.42044e-10	0
Hsbp1	2.6892e-14	0.312456	0.766	0.589	6.17602e-10	0
Tmbim1	2.84245e-14	0.425601	0.529	0.321	6.52798e-10	0
Cyp27a1	2.87265e-14	0.396567	0.508	0.271	6.59733e-10	0
Pdia3	3.0435e-14	0.36123	0.956	0.836	6.98971e-10	0
Apobec1	3.23052e-14	0.381481	0.705	0.467	7.41921e-10	0
Tmem66	4.78358e-14	0.50385	0.729	0.518	1.0986e-09	0
Ly6e	5.07467e-14	0.554554	0.895	0.722	1.16545e-09	0
Nagk	5.32248e-14	0.310247	0.478	0.254	1.22236e-09	0
Dnajb9	5.83637e-14	0.353502	0.749	0.527	1.34038e-09	0
Slc25a10	6.01839e-14	0.325897	0.264	0.09	1.38218e-09	0
Pld4	7.19864e-14	0.327995	0.976	0.763	1.65324e-09	0
Klf4	1.01445e-13	0.421843	0.824	0.64	2.32978e-09	0
Cd86	1.04708e-13	0.34384	0.627	0.379	2.40473e-09	0
C330006A16Rik	1.11701e-13	0.455457	0.624	0.405	2.56531e-09	0
Tex264	1.3472e-13	0.349937	0.427	0.223	3.09398e-09	0
Dctn5	1.49616e-13	0.423326	0.559	0.368	3.43608e-09	0
Pdia4	1.7825e-13	0.379114	0.6	0.383	4.09369e-09	0
Ifit3	4.53028e-13	0.355988	0.275	0.099	1.04042e-08	0
Tnfaip8	4.95952e-13	0.33333	0.766	0.55	1.139e-08	0
Hspa5	5.92929e-13	0.412572	0.993	0.911	1.36172e-08	0
Topors	6.17238e-13	0.344234	0.427	0.213	1.41755e-08	0
Pdcd2l	6.56863e-13	0.330455	0.475	0.262	1.50855e-08	0
Ap2s1	1.26856e-12	0.362598	0.793	0.636	2.91336e-08	0
Mgat1	1.48395e-12	0.35099	0.532	0.338	3.40803e-08	0
Slc29a3	1.584e-12	0.308341	0.505	0.287	3.63782e-08	0
Cyfip1	1.71786e-12	0.499335	0.742	0.549	3.94524e-08	0
Slc5a3	1.91495e-12	0.383619	0.529	0.301	4.39787e-08	0
Dnajb1	1.9245e-12	0.479587	0.766	0.579	4.41981e-08	0
Acat1	2.12646e-12	0.387469	0.559	0.34	4.88362e-08	0
Rbfa	3.13764e-12	0.304722	0.532	0.334	7.20591e-08	0
Hbegf	4.16302e-12	0.4882	0.261	0.104	9.5608e-08	0
Cnpy2	4.36721e-12	0.302256	0.522	0.322	1.00297e-07	0
Lmna	4.65078e-12	0.449264	0.776	0.571	1.0681e-07	0
Gaa	8.19488e-12	0.328254	0.39	0.196	1.88204e-07	0
Mesdc2	8.22795e-12	0.366637	0.414	0.219	1.88963e-07	0
Cyth4	8.99058e-12	0.35449	0.905	0.729	2.06478e-07	0
Sumo3	9.55141e-12	0.374449	0.658	0.459	2.19358e-07	0
Gltp	1.90925e-11	0.32636	0.861	0.675	4.38477e-07	0
Sgpl1	5.00344e-11	0.351203	0.658	0.471	1.14909e-06	0
Arhgap18	5.55096e-11	0.314729	0.603	0.394	1.27483e-06	0
Ddrgk1	6.55699e-11	0.31572	0.593	0.425	1.50588e-06	0
Ifi27l2a	6.75335e-11	0.645346	0.898	0.714	1.55097e-06	0
Stard3nl	7.71332e-11	0.370447	0.6	0.413	1.77144e-06	0
Egr2	8.95602e-11	0.37515	0.508	0.292	2.05684e-06	0
Blvra	1.37304e-10	0.351963	0.559	0.366	3.15332e-06	0
Slc43a2	1.63679e-10	0.364202	0.607	0.43	3.75904e-06	0
Ptp4a2	2.03614e-10	0.34398	0.966	0.824	4.67621e-06	0
Atf3	2.44427e-10	0.451558	0.942	0.88	5.61352e-06	0
Ergic3	2.60373e-10	0.360835	0.658	0.512	5.97973e-06	0
Impact	2.65345e-10	0.314584	0.661	0.458	6.09391e-06	0
Nufip2	2.67371e-10	0.326128	0.827	0.668	6.14044e-06	0
Lrpap1	3.31902e-10	0.433981	0.627	0.443	7.62246e-06	0
Sirpa	3.56804e-10	0.399724	0.817	0.644	8.19436e-06	0
Dram2	4.32297e-10	0.32052	0.569	0.382	9.92812e-06	0
Cnp	4.55398e-10	0.353461	0.569	0.382	1.04587e-05	0
Emp1	5.14726e-10	0.307559	0.393	0.215	1.18212e-05	0
Tmed3	6.89703e-10	0.304136	0.627	0.432	1.58397e-05	0
Dip2b	8.21652e-10	0.338645	0.566	0.383	1.88701e-05	0
Ccl3	1.03011e-09	1.03299	0.376	0.207	2.36574e-05	0
2020-09-15	1.25931e-09	0.30953	0.82	0.7	2.89214e-05	0
Eps8	1.35684e-09	0.307074	0.661	0.477	3.11612e-05	0
Necap2	1.57021e-09	0.358518	0.729	0.584	3.60614e-05	0
4921513D23Rik	2.38226e-09	0.344407	0.664	0.497	5.4711e-05	0
Tspan32	3.36064e-09	0.408897	0.342	0.184	7.71805e-05	0
C230081A13Rik	3.82854e-09	0.300533	0.346	0.192	8.79261e-05	0
Plbd2	4.56515e-09	0.378088	0.502	0.334	0.000104843	0
Bag5	5.59788e-09	0.32492	0.247	0.111	0.000128561	0
Pttg1ip	8.69471e-09	0.335199	0.644	0.462	0.000199683	0
Mat2a	1.48117e-08	0.323051	0.763	0.605	0.000340166	0
Gypc	1.55913e-08	0.302194	0.237	0.107	0.00035807	0
Ephx1	2.01576e-08	0.382205	0.346	0.193	0.00046294	0
Ptov1	2.26276e-08	0.357902	0.492	0.342	0.000519666	0
Bmyc	2.39593e-08	0.319992	0.383	0.218	0.000550249	0
Ier2	5.00041e-08	0.3456	0.925	0.883	0.0011484	0
Susd3	1.78479e-07	0.321665	0.566	0.417	0.00409895	0
Ctso	1.82707e-07	0.328504	0.298	0.168	0.00419604	0
Cyb5r3	3.44929e-07	0.308272	0.624	0.473	0.00792163	0
Sema4a	9.62417e-07	0.354068	0.668	0.587	0.0221029	0
Slc35b2	1.03281e-06	0.35011	0.492	0.37	0.0237195	0
Tmem175	1.44475e-06	0.307882	0.241	0.125	0.0331802	0
Gna15	1.88105e-06	0.392337	0.234	0.126	0.0432002	0
Ly6c2	1.09509e-112	2.61941	0.93	0.15	2.51499e-108	1
Vcan	7.77911e-106	1.22454	0.639	0.033	1.78655e-101	1
Plac8	1.00847e-101	2.12129	0.975	0.24	2.31604e-97	1
Gm9733	6.22809e-99	1.21844	0.842	0.11	1.43034e-94	1
Chi3l3	2.28968e-98	3.25347	0.785	0.108	5.25847e-94	1
Ms4a4c	2.92118e-90	1.74919	0.968	0.244	6.70877e-86	1
F10	7.37393e-83	1.24929	0.728	0.096	1.6935e-78	1
Gpr141	3.08951e-75	0.603567	0.734	0.103	7.09538e-71	1
LOC100038947	3.78755e-75	1.05532	0.842	0.178	8.69848e-71	1
C3	7.98641e-67	0.903384	0.842	0.233	1.83416e-62	1
Lyz2	1.1515e-64	1.28812	0.994	0.946	2.64453e-60	1
Klra2	2.28568e-64	0.718876	0.842	0.2	5.24929e-60	1
Mefv	2.4896e-63	0.53077	0.715	0.124	5.71763e-59	1
Ms4a6c	4.50084e-62	1.26762	0.994	0.577	1.03366e-57	1
Cd177	1.56207e-58	1.075	0.544	0.071	3.58746e-54	1
Ms4a6b	1.87599e-58	1.27644	0.956	0.389	4.3084e-54	1
Apoc2	3.04462e-57	0.658033	0.696	0.131	6.99227e-53	1
Gngt2	4.14286e-54	0.477046	0.886	0.238	9.51449e-50	1
Hp	1.79164e-53	0.707076	0.886	0.236	4.11469e-49	1
Sirpb1a	5.76796e-52	0.418445	0.778	0.18	1.32467e-47	1
Smpdl3a	2.42666e-48	1.30205	0.924	0.503	5.57306e-44	1
Aprt	7.70285e-47	0.820335	0.842	0.316	1.76904e-42	1
Ifitm3	7.89425e-47	0.840453	1	0.912	1.81299e-42	1
Lgals3	3.32037e-46	0.858419	0.987	0.811	7.62556e-42	1
1600014C10Rik	1.75669e-45	0.57129	0.595	0.119	4.03442e-41	1
Fam55d	3.68907e-45	0.534448	0.449	0.062	8.47231e-41	1
Thbs1	4.579e-45	0.971542	0.69	0.174	1.05161e-40	1
Scarb1	2.38778e-44	0.809825	0.766	0.246	5.48378e-40	1
Ctss	5.15459e-43	0.755688	1	0.871	1.1838e-38	1
Cybb	5.56668e-43	0.841278	0.994	0.69	1.27844e-38	1
Serpinb10-ps	1.72064e-42	0.487852	0.411	0.053	3.95162e-38	1
Ifi204	2.78113e-42	0.744181	0.88	0.337	6.38714e-38	1
Ldlr	6.76245e-42	0.532369	0.633	0.164	1.55306e-37	1
Ms4a6d	1.6781e-41	1.10557	0.835	0.35	3.85392e-37	1
Napsa	1.70257e-41	0.834341	0.962	0.444	3.91012e-37	1
S100a4	1.73638e-41	0.883533	0.962	0.523	3.98778e-37	1
Plod3	3.79842e-41	0.783956	0.823	0.34	8.72345e-37	1
Fgr	1.23172e-40	0.607802	0.937	0.407	2.82877e-36	1
Hck	4.36134e-40	0.784809	0.93	0.454	1.00163e-35	1
Oas1a	8.33069e-39	0.71891	0.848	0.327	1.91323e-34	1
Coro1a	1.01216e-38	0.785898	0.987	0.902	2.32453e-34	1
Mgst1	4.59028e-38	0.957092	0.759	0.298	1.0542e-33	1
Abi3	5.48303e-38	0.326655	0.614	0.154	1.25923e-33	1
Klf13	5.77106e-38	0.877056	0.994	0.81	1.32538e-33	1
Eno1	8.16528e-38	0.441281	0.962	0.685	1.87524e-33	1
Emilin2	2.31751e-37	0.789137	0.924	0.5	5.32238e-33	1
Sell	9.98994e-37	0.497245	0.734	0.22	2.29429e-32	1
Msr1	1.17336e-36	0.487714	0.703	0.215	2.69473e-32	1
Ifi30	4.309e-36	0.861436	0.937	0.638	9.89605e-32	1
Ifngr1	1.25566e-35	0.860771	0.968	0.757	2.88374e-31	1
Shisa5	1.28575e-35	0.760666	0.981	0.801	2.95286e-31	1
Ifitm6	6.41506e-35	0.697313	0.924	0.48	1.47328e-30	1
Gsr	1.00555e-34	0.732648	0.854	0.373	2.30934e-30	1
2310022A10Rik	1.58925e-34	0.46484	0.646	0.201	3.64988e-30	1
Tmem38b	1.65792e-34	0.348072	0.449	0.086	3.80758e-30	1
Clec4a3	2.077e-34	0.860775	0.943	0.583	4.77004e-30	1
Psap	2.811e-34	0.709037	0.994	0.959	6.45574e-30	1
Prdx5	5.89483e-34	0.687328	0.975	0.774	1.35381e-29	1
Nupr1	3.06082e-33	0.448352	0.747	0.269	7.02949e-29	1
Emb	4.51996e-33	0.741673	0.949	0.643	1.03805e-28	1
H3f3a	6.11879e-33	0.508579	1	0.929	1.40524e-28	1
Sgms2	6.61426e-33	0.459527	0.506	0.119	1.51903e-28	1
Vim	8.277e-33	0.904523	0.968	0.868	1.90089e-28	1
Tmsb10	8.4344e-33	0.488497	0.994	0.768	1.93704e-28	1
Mmp8	9.83158e-33	0.314688	0.532	0.123	2.25792e-28	1
Ly6e	1.41531e-32	0.717785	1	0.73	3.25039e-28	1
Clec4a1	3.54901e-32	0.583268	0.962	0.53	8.15066e-28	1
Fam96a	3.70012e-32	0.677028	0.911	0.513	8.4977e-28	1
Adora2b	9.33873e-32	0.554671	0.411	0.079	2.14473e-27	1
Atp1a3	2.92996e-31	0.411979	0.816	0.33	6.72896e-27	1
Irf7	4.9562e-31	0.891049	0.766	0.304	1.13824e-26	1
Mnda	1.15447e-30	0.558544	0.696	0.264	2.65135e-26	1
Samhd1	1.24787e-30	0.682749	0.994	0.771	2.86585e-26	1
Cx3cr1	1.60029e-30	0.386506	0.741	0.285	3.67523e-26	1
Cd244	2.39308e-30	0.414928	0.639	0.199	5.49595e-26	1
Plaur	2.90262e-30	0.591155	0.949	0.539	6.66616e-26	1
Pkm2	6.41398e-30	0.589868	0.981	0.842	1.47303e-25	1
Tgfbi	7.3937e-30	0.891921	0.962	0.763	1.69804e-25	1
Slc44a2	8.24628e-30	0.312501	0.696	0.246	1.89384e-25	1
Soat1	1.41325e-29	0.47106	0.835	0.421	3.24567e-25	1
Fam129b	1.47782e-29	0.386512	0.601	0.188	3.39396e-25	1
Zbp1	6.10224e-29	0.607975	0.709	0.285	1.40144e-24	1
Lilrb3	7.15557e-29	0.735793	0.949	0.79	1.64335e-24	1
Itgb7	1.6051e-28	0.381412	0.835	0.313	3.68626e-24	1
Ethe1	1.87542e-28	0.700136	0.665	0.292	4.3071e-24	1
Camk2d	2.08938e-28	0.534421	0.627	0.23	4.79846e-24	1
Ceacam1	2.68769e-28	0.425384	0.728	0.306	6.17254e-24	1
Tpd52	3.89001e-28	0.432748	0.975	0.799	8.9338e-24	1
Coro1b	4.15175e-28	0.691356	0.968	0.736	9.53492e-24	1
Ugt1a7c	5.33755e-28	0.505381	0.741	0.332	1.22582e-23	1
Pyhin1	9.069e-28	0.858709	0.772	0.398	2.08279e-23	1
Atp1b3	1.00203e-27	0.606919	0.968	0.772	2.30125e-23	1
Adap1	1.66774e-27	0.340039	0.551	0.167	3.83012e-23	1
Gpr35	2.84185e-27	0.438803	0.703	0.277	6.52659e-23	1
Cd300a	3.36296e-27	0.612737	0.962	0.687	7.72336e-23	1
Sowahc	6.01601e-27	0.311354	0.804	0.333	1.38164e-22	1
Lrp1	6.69061e-27	0.428844	0.905	0.53	1.53657e-22	1
Fcgr1	8.56074e-27	0.817893	0.696	0.27	1.96606e-22	1
Slfn5	9.23479e-27	0.556955	0.816	0.397	2.12086e-22	1
Fn1	1.11207e-26	0.343103	0.759	0.288	2.55399e-22	1
Ncf2	1.4602e-26	0.505054	0.981	0.75	3.35349e-22	1
Fam49b	1.54161e-26	0.527937	0.968	0.741	3.54045e-22	1
Ppp2r5a	1.82705e-26	0.436955	0.848	0.433	4.19601e-22	1
Filip1l	1.8984e-26	0.395068	0.791	0.36	4.35987e-22	1
Tmem14c	2.86255e-26	0.527777	0.899	0.592	6.57412e-22	1
Bst1	4.91464e-26	0.327921	0.576	0.186	1.1287e-21	1
Nfil3	6.20403e-26	0.615571	0.816	0.436	1.42482e-21	1
Tnfrsf21	1.01188e-25	0.471011	0.677	0.29	2.32389e-21	1
Tppp3	1.01475e-25	1.02374	0.753	0.405	2.33048e-21	1
Cyp4f16	1.36049e-25	0.519025	0.595	0.215	3.1245e-21	1
Camkk2	1.82076e-25	0.345412	0.69	0.284	4.18156e-21	1
C1galt1c1	6.13488e-25	0.443002	0.475	0.139	1.40894e-20	1
Gyg	1.10535e-24	0.561444	0.715	0.321	2.53854e-20	1
Hpse	1.31286e-24	0.371063	0.5	0.145	3.0151e-20	1
G6pdx	1.46597e-24	0.556213	0.835	0.468	3.36675e-20	1
Cd97	2.63408e-24	0.6236	0.981	0.737	6.04943e-20	1
Lilrb4	2.63663e-24	0.549029	0.975	0.781	6.05529e-20	1
Rnpep	2.66698e-24	0.559955	0.854	0.499	6.12499e-20	1
Pld4	4.78709e-24	0.609137	0.981	0.794	1.0994e-19	1
Igsf6	6.30538e-24	0.435208	0.911	0.528	1.44809e-19	1
Tifab	1.17103e-23	0.376634	0.722	0.315	2.68938e-19	1
Slc25a5	1.26039e-23	0.542665	0.968	0.86	2.89462e-19	1
Arpc1b	2.13311e-23	0.43182	1	0.951	4.8989e-19	1
Esd	2.6039e-23	0.62481	0.861	0.56	5.98012e-19	1
Npc2	2.95737e-23	0.496577	1	0.822	6.79189e-19	1
Mpeg1	3.53862e-23	0.484861	0.987	0.697	8.12679e-19	1
Cebpb	3.68127e-23	0.371128	1	0.84	8.45441e-19	1
Prdx6	3.71151e-23	0.646446	0.823	0.494	8.52386e-19	1
Ncf4	3.83354e-23	0.602579	0.848	0.528	8.80411e-19	1
Snx1	5.12347e-23	0.520305	0.816	0.459	1.17666e-18	1
Daxx	8.92165e-23	0.372071	0.595	0.231	2.04895e-18	1
Pgd	1.11339e-22	0.366813	0.886	0.525	2.557e-18	1
Il6ra	2.41649e-22	0.426023	0.962	0.675	5.54971e-18	1
Cib1	2.97672e-22	0.377579	0.816	0.403	6.83634e-18	1
Degs1	3.04176e-22	0.518775	0.905	0.57	6.9857e-18	1
Itga4	4.36822e-22	0.568317	0.899	0.627	1.00321e-17	1
1190002H23Rik	4.53129e-22	0.577897	0.5	0.178	1.04066e-17	1
Lrrfip1	5.16069e-22	0.336044	0.911	0.577	1.1852e-17	1
Ppp2ca	1.28093e-21	0.590308	0.911	0.677	2.94179e-17	1
Pitpna	2.76087e-21	0.581458	0.949	0.791	6.34061e-17	1
Aldh2	3.62738e-21	0.560999	0.924	0.635	8.33064e-17	1
Acer3	3.78369e-21	0.453567	0.816	0.475	8.68963e-17	1
Xaf1	3.8245e-21	0.360973	0.608	0.238	8.78334e-17	1
Kpna2	3.88318e-21	0.363983	0.544	0.205	8.91812e-17	1
Ggh	4.0982e-21	0.506189	0.69	0.34	9.41193e-17	1
Ptpn6	6.03586e-21	0.533647	0.968	0.741	1.3862e-16	1
Treml4	9.03291e-21	0.335797	0.418	0.112	2.0745e-16	1
Ddx28	1.22107e-20	0.33195	0.348	0.086	2.80431e-16	1
AI607873	1.48236e-20	0.325103	0.968	0.561	3.40438e-16	1
Sp100	1.48667e-20	0.522915	0.835	0.502	3.41428e-16	1
Fam49a	2.01716e-20	0.511454	0.709	0.357	4.63262e-16	1
Thbd	2.75212e-20	0.450577	0.57	0.235	6.32053e-16	1
Capg	3.32412e-20	0.525765	0.911	0.555	7.63417e-16	1
Cycs	3.64228e-20	0.338705	0.918	0.602	8.36485e-16	1
Cd44	4.65203e-20	0.47968	0.962	0.803	1.06838e-15	1
Arl5c	4.89891e-20	0.309553	0.538	0.192	1.12508e-15	1
Tkt	6.19811e-20	0.511203	0.937	0.686	1.42346e-15	1
Ctsa	6.91141e-20	0.497851	0.981	0.805	1.58728e-15	1
Trex1	7.55445e-20	0.572827	0.892	0.583	1.73495e-15	1
Bscl2	8.0158e-20	0.402004	0.772	0.4	1.84091e-15	1
Lyn	9.67204e-20	0.473423	0.975	0.804	2.22128e-15	1
Cd93	1.00446e-19	0.429186	0.684	0.299	2.30685e-15	1
1110008F13Rik	1.2928e-19	0.355973	0.823	0.489	2.96904e-15	1
Ptpn1	1.29811e-19	0.492742	0.905	0.657	2.98124e-15	1
Itgb2	1.45154e-19	0.457607	0.981	0.787	3.3336e-15	1
Abcd2	1.69405e-19	0.431945	0.399	0.123	3.89055e-15	1
Arhgdib	2.15147e-19	0.43982	1	0.923	4.94108e-15	1
Ccr2	2.51446e-19	0.470699	0.918	0.54	5.7747e-15	1
Apobec1	2.88439e-19	0.362304	0.854	0.477	6.62429e-15	1
Alox5ap	2.96845e-19	0.33	0.994	0.898	6.81734e-15	1
Anxa1	3.33243e-19	0.6502	0.918	0.716	7.65325e-15	1
Atp2b1	3.34143e-19	0.465805	0.981	0.78	7.67393e-15	1
2020-03-05	3.41589e-19	0.35293	0.646	0.302	7.84494e-15	1
Xdh	3.62999e-19	0.32559	0.759	0.402	8.33663e-15	1
Plbd1	4.03207e-19	0.40566	0.975	0.729	9.26004e-15	1
Dgat2	4.08383e-19	0.320089	0.437	0.139	9.37893e-15	1
Taldo1	4.47402e-19	0.328134	0.956	0.825	1.0275e-14	1
Tmpo	6.32049e-19	0.349747	0.734	0.381	1.45156e-14	1
Anxa2	8.00875e-19	0.488208	0.975	0.883	1.83929e-14	1
Gch1	8.80804e-19	0.43165	0.722	0.375	2.02285e-14	1
Mapkapk2	1.2017e-18	0.368515	0.886	0.613	2.75983e-14	1
Ctsc	1.29151e-18	0.493382	0.987	0.758	2.96607e-14	1
Mrpl30	1.33215e-18	0.388332	0.785	0.454	3.05941e-14	1
Capza2	1.35631e-18	0.474784	0.987	0.834	3.11491e-14	1
Adssl1	1.44271e-18	0.493805	0.766	0.404	3.31332e-14	1
Atp5c1	2.27807e-18	0.417361	0.956	0.716	5.23181e-14	1
Slfn2	2.66713e-18	0.36673	0.962	0.717	6.12533e-14	1
Rab32	2.91214e-18	0.32241	0.715	0.378	6.68803e-14	1
Cln8	3.0788e-18	0.304262	0.633	0.283	7.07078e-14	1
Rnh1	3.72312e-18	0.599184	0.873	0.616	8.55052e-14	1
Lamp1	4.55853e-18	0.436288	0.994	0.829	1.04691e-13	1
Irf5	4.67135e-18	0.552776	0.93	0.655	1.07282e-13	1
Cmpk1	4.86916e-18	0.442609	0.81	0.5	1.11825e-13	1
B4galnt1	5.18937e-18	0.428413	0.728	0.386	1.19179e-13	1
Fyb	5.51542e-18	0.365025	0.943	0.699	1.26667e-13	1
Aldh3b1	5.85019e-18	0.419766	0.741	0.369	1.34355e-13	1
Ccnd3	6.31836e-18	0.417133	0.848	0.555	1.45107e-13	1
Tspo	6.44502e-18	0.47693	0.962	0.813	1.48016e-13	1
Rap1b	6.74273e-18	0.427307	0.975	0.913	1.54853e-13	1
Ptprc	7.43663e-18	0.377739	0.994	0.918	1.7079e-13	1
Gsto1	8.43051e-18	0.540688	0.734	0.451	1.93615e-13	1
Xbp1	1.30831e-17	0.477645	0.88	0.657	3.00467e-13	1
Myo1f	1.62826e-17	0.388176	0.911	0.614	3.73946e-13	1
Tm6sf1	1.80679e-17	0.37818	0.829	0.476	4.14948e-13	1
Metrnl	2.25763e-17	0.477135	0.899	0.611	5.18487e-13	1
Lcp2	2.71156e-17	0.315765	0.924	0.593	6.22737e-13	1
Arhgap26	3.14157e-17	0.382778	0.759	0.483	7.21492e-13	1
Myd88	3.88097e-17	0.418337	0.766	0.459	8.91303e-13	1
Psmb10	4.60238e-17	0.424188	0.88	0.561	1.05698e-12	1
Id3	5.27737e-17	0.648694	0.563	0.288	1.212e-12	1
Gstm1	6.7386e-17	0.394378	0.747	0.477	1.54759e-12	1
Plec	8.09646e-17	0.651972	0.797	0.53	1.85943e-12	1
Dusp3	8.82101e-17	0.424895	0.962	0.707	2.02583e-12	1
Stat1	9.11332e-17	0.529563	0.791	0.475	2.09297e-12	1
Rhog	9.57503e-17	0.307973	0.943	0.74	2.199e-12	1
Ctsz	1.12826e-16	0.411613	1	0.879	2.59116e-12	1
Actr3	1.37583e-16	0.408929	0.994	0.881	3.15973e-12	1
Tmem43	1.46845e-16	0.356889	0.62	0.315	3.37245e-12	1
Rplp0	1.56516e-16	0.343313	1	0.938	3.59456e-12	1
Ube2f	1.73717e-16	0.404225	0.671	0.348	3.98958e-12	1
Nme2	1.7675e-16	0.332392	0.956	0.708	4.05924e-12	1
Rilpl2	2.21773e-16	0.497493	0.766	0.457	5.09324e-12	1
Ltb4r1	2.36397e-16	0.370985	0.633	0.288	5.42909e-12	1
Ibtk	2.47102e-16	0.33459	0.494	0.211	5.67495e-12	1
Tcirg1	2.78472e-16	0.436192	0.728	0.419	6.39539e-12	1
Aup1	4.34335e-16	0.354026	0.867	0.596	9.97494e-12	1
Acaa1a	4.78451e-16	0.408963	0.791	0.492	1.09881e-11	1
Ppp1ca	4.79481e-16	0.404899	0.962	0.84	1.10118e-11	1
Plin2	4.81518e-16	0.554841	0.968	0.77	1.10585e-11	1
Nr4a1	5.25854e-16	0.430657	0.962	0.857	1.20768e-11	1
Sec61a1	6.42062e-16	0.349288	0.905	0.592	1.47456e-11	1
Idh1	7.45728e-16	0.516198	0.753	0.466	1.71264e-11	1
Cyp4f18	1.08885e-15	0.314034	0.804	0.472	2.50065e-11	1
Mpp1	1.16259e-15	0.361706	0.804	0.469	2.67e-11	1
Sp110	1.34931e-15	0.453874	0.791	0.511	3.09882e-11	1
Prelid1	1.50727e-15	0.392688	0.924	0.71	3.46161e-11	1
Lrpap1	3.16814e-15	0.322587	0.772	0.446	7.27595e-11	1
Uqcrc1	3.77505e-15	0.490271	0.867	0.636	8.66978e-11	1
Pdlim1	4.25114e-15	0.525266	0.62	0.338	9.76317e-11	1
Ptpro	9.36577e-15	0.387981	0.778	0.49	2.15094e-10	1
Arl6ip5	9.3752e-15	0.329481	0.886	0.574	2.15311e-10	1
Cd47	9.96268e-15	0.343612	0.975	0.79	2.28803e-10	1
Tmem51	1.39313e-14	0.370575	0.538	0.247	3.19946e-10	1
Aip	1.51742e-14	0.375625	0.709	0.41	3.4849e-10	1
Cd14	1.80272e-14	0.591906	0.886	0.742	4.14013e-10	1
Usf1	2.10798e-14	0.302905	0.481	0.196	4.84118e-10	1
Eif3f	2.13484e-14	0.35702	0.949	0.753	4.90287e-10	1
Parp12	2.31042e-14	0.391013	0.519	0.248	5.30611e-10	1
Snrpb	2.60146e-14	0.364673	0.937	0.715	5.97451e-10	1
Ifi47	2.94282e-14	0.694747	0.462	0.195	6.75848e-10	1
Rbms1	3.02983e-14	0.326981	0.899	0.647	6.9583e-10	1
Sqrdl	3.23869e-14	0.39917	0.627	0.333	7.43799e-10	1
Prkcd	3.26774e-14	0.351247	0.968	0.698	7.5047e-10	1
4632428N05Rik	3.35775e-14	0.328962	0.93	0.741	7.71141e-10	1
S100a10	3.59579e-14	0.359772	0.937	0.688	8.25809e-10	1
Nagpa	3.62671e-14	0.364934	0.589	0.301	8.32911e-10	1
Stard3	5.2982e-14	0.442387	0.608	0.317	1.21678e-09	1
Sys1	5.50893e-14	0.315379	0.703	0.402	1.26518e-09	1
Dhx58	5.55013e-14	0.484639	0.449	0.19	1.27464e-09	1
Tpst2	6.10711e-14	0.377287	0.633	0.344	1.40256e-09	1
Susd3	6.1725e-14	0.361635	0.728	0.412	1.41758e-09	1
Sec13	7.4309e-14	0.362622	0.677	0.385	1.70658e-09	1
Ogfr	8.35428e-14	0.374076	0.646	0.36	1.91864e-09	1
Atp6v1b2	1.02684e-13	0.331567	0.873	0.582	2.35824e-09	1
Psma7	1.10953e-13	0.34532	0.987	0.795	2.54814e-09	1
Hagh	1.13625e-13	0.328039	0.506	0.226	2.60951e-09	1
Cept1	1.1397e-13	0.374737	0.627	0.33	2.61744e-09	1
Pomp	1.19006e-13	0.319002	0.93	0.692	2.73308e-09	1
Serp1	1.50592e-13	0.379667	0.962	0.779	3.4585e-09	1
Sod2	1.76883e-13	0.342895	0.722	0.469	4.0623e-09	1
Eif3h	1.87942e-13	0.340283	0.924	0.674	4.31628e-09	1
Hnrnpf	2.2801e-13	0.338135	0.949	0.751	5.23649e-09	1
Vill	2.34114e-13	0.502865	0.361	0.135	5.37665e-09	1
Atp5f1	2.78553e-13	0.362042	0.918	0.732	6.39724e-09	1
Flot2	3.32319e-13	0.34939	0.538	0.262	7.63203e-09	1
Sat1	3.50117e-13	0.413062	0.975	0.909	8.04079e-09	1
Mgat2	3.53211e-13	0.355545	0.677	0.409	8.11184e-09	1
2010106G01Rik	4.33174e-13	0.40901	0.823	0.618	9.94827e-09	1
Pycard	4.57196e-13	0.408494	0.88	0.645	1.05e-08	1
Eif3e	4.89366e-13	0.338668	0.861	0.585	1.12388e-08	1
Mrpl4	5.22347e-13	0.376537	0.652	0.392	1.19962e-08	1
Chst12	5.51341e-13	0.30052	0.5	0.23	1.26621e-08	1
Tor3a	7.77599e-13	0.475391	0.5	0.248	1.78583e-08	1
Mvd	8.89812e-13	0.345236	0.386	0.153	2.04354e-08	1
Atp5a1	9.08332e-13	0.345618	0.975	0.803	2.08608e-08	1
Psma1	9.5047e-13	0.396367	0.785	0.54	2.18285e-08	1
Ppfia4	1.1117e-12	0.305109	0.538	0.264	2.55313e-08	1
Edem1	1.28088e-12	0.311771	0.766	0.491	2.94168e-08	1
Lgals9	1.39806e-12	0.46393	0.81	0.586	3.2108e-08	1
Rpn2	1.40553e-12	0.406188	0.867	0.665	3.22793e-08	1
Mmp19	1.80504e-12	0.366063	0.348	0.137	4.14547e-08	1
Pnp	2.34357e-12	0.432996	0.829	0.594	5.38225e-08	1
Trim30a	3.04285e-12	0.311922	0.835	0.575	6.98821e-08	1
Il2rg	3.15294e-12	0.342075	0.785	0.483	7.24104e-08	1
Fam105a	3.64779e-12	0.3344	0.785	0.513	8.37753e-08	1
Scyl1	3.76023e-12	0.327005	0.462	0.216	8.63575e-08	1
Ms4a8a	4.03731e-12	0.355349	0.5	0.239	9.27209e-08	1
Dhrs1	5.99009e-12	0.431466	0.557	0.298	1.37568e-07	1
Ly86	6.10483e-12	0.401856	0.956	0.726	1.40204e-07	1
Gsdmd	7.23958e-12	0.345652	0.696	0.426	1.66264e-07	1
Arf1	8.61089e-12	0.320704	0.981	0.854	1.97758e-07	1
Jarid2	9.21308e-12	0.344782	0.665	0.398	2.11588e-07	1
Clec12a	9.22872e-12	0.308545	0.778	0.482	2.11947e-07	1
AF251705	9.89732e-12	0.307882	0.728	0.445	2.27302e-07	1
Ctps2	2.12226e-11	0.366365	0.411	0.186	4.87397e-07	1
Ndufs2	2.27301e-11	0.31325	0.747	0.492	5.22019e-07	1
Xrn2	3.29373e-11	0.333257	0.734	0.502	7.56438e-07	1
Nfe2l2	4.63702e-11	0.323437	0.93	0.809	1.06494e-06	1
Mndal	5.71966e-11	0.307189	0.759	0.502	1.31358e-06	1
Tcp11l2	1.48572e-10	0.307658	0.589	0.35	3.4121e-06	1
Scarb2	1.59465e-10	0.350604	0.684	0.446	3.66227e-06	1
Atp6ap1	1.62644e-10	0.319304	0.93	0.75	3.73528e-06	1
Anxa5	1.8958e-10	0.300102	0.968	0.781	4.35389e-06	1
Cux1	3.05118e-10	0.323342	0.665	0.433	7.00735e-06	1
Sdcbp	3.07743e-10	0.300485	0.987	0.884	7.06762e-06	1
Tapbp	3.59467e-10	0.324534	0.949	0.812	8.25552e-06	1
Cope	5.42587e-10	0.360575	0.81	0.616	1.24611e-05	1
Copz1	1.35333e-09	0.33167	0.778	0.543	3.10806e-05	1
Trim25	2.53394e-09	0.311616	0.905	0.647	5.81946e-05	1
Nrbp1	2.64534e-09	0.325961	0.665	0.442	6.07528e-05	1
Psmd6	3.9454e-09	0.303066	0.608	0.376	9.061e-05	1
Lgals3bp	8.51572e-09	0.337076	0.728	0.494	0.000195572	1
Trafd1	1.22696e-08	0.322653	0.709	0.503	0.000281784	1
Cpsf3	2.89306e-08	0.362577	0.494	0.3	0.000664421	1
Pdia6	3.88057e-08	0.35061	0.81	0.665	0.000891211	1
Usp18	8.01676e-07	0.36367	0.342	0.175	0.0184113	1
Cxcr2	2.61173e-174	2.77609	0.892	0.026	5.9981e-170	2
Irg1	2.10851e-164	3.41596	0.865	0.027	4.8424e-160	2
Hdc	1.6844e-161	3.13747	0.946	0.055	3.8684e-157	2
Il1f9	2.71066e-138	2.0157	0.696	0.013	6.22531e-134	2
G0s2	8.91872e-136	3.90351	0.892	0.08	2.04827e-131	2
Il1r2	3.32229e-122	3.18236	0.939	0.135	7.62998e-118	2
Slpi	2.74688e-121	3.13407	0.939	0.143	6.30849e-117	2
Retnlg	5.87186e-120	4.23844	0.899	0.125	1.34853e-115	2
H2-Q10	6.39875e-119	2.30164	0.622	0.014	1.46954e-114	2
S100a9	2.38801e-108	5.06025	1	0.294	5.4843e-104	2
Arg2	5.85021e-107	2.49935	0.757	0.069	1.34356e-102	2
1100001G20Rik	7.5289e-107	1.65256	0.703	0.051	1.72909e-102	2
Csf3r	1.07693e-104	3.07901	0.993	0.295	2.47329e-100	2
Gm10872	2.78407e-104	1.57731	0.52	0.007	6.3939e-100	2
S100a8	1.69638e-103	4.92756	1	0.334	3.89591e-99	2
Clec4d	1.79564e-102	2.36639	0.926	0.187	4.12388e-98	2
Trem1	8.0837e-100	2.52992	0.899	0.156	1.8565e-95	2
Mxd1	9.22822e-95	2.87962	0.986	0.346	2.11935e-90	2
Pglyrp1	3.22514e-93	2.36221	0.926	0.202	7.40686e-89	2
Niacr1	3.70192e-93	3.22534	0.851	0.16	8.50182e-89	2
Mmp9	1.56117e-91	2.1455	0.959	0.218	3.58538e-87	2
Slc7a11	4.07636e-86	1.96812	0.73	0.1	9.36177e-82	2
Cd300lf	1.28557e-83	2.22569	0.838	0.167	2.95244e-79	2
Il1b	2.59212e-83	2.59959	0.993	0.503	5.95306e-79	2
Ifitm1	1.62291e-77	3.28816	0.804	0.187	3.72718e-73	2
S100a11	5.13987e-77	2.21325	0.993	0.836	1.18042e-72	2
Nlrp12	1.16348e-76	1.02386	0.399	0.007	2.67204e-72	2
Ankrd33b	1.68651e-76	1.34219	0.541	0.039	3.87323e-72	2
Lrg1	1.95768e-76	2.74244	0.689	0.102	4.49602e-72	2
Slfn4	2.09727e-76	1.91191	0.642	0.075	4.81659e-72	2
Srgn	2.1537e-76	1.87415	1	0.915	4.94619e-72	2
Hp	2.66317e-76	2.34762	0.885	0.243	6.11623e-72	2
Trim30b	6.73107e-74	1.4274	0.622	0.073	1.54586e-69	2
Sh2d3c	2.29207e-71	1.97298	0.703	0.124	5.26396e-67	2
Sell	3.89117e-70	1.89933	0.851	0.207	8.93646e-66	2
Tnfaip2	1.36497e-69	2.1599	0.892	0.292	3.13478e-65	2
Rdh12	1.623e-67	1.62785	0.486	0.036	3.72738e-63	2
Sepx1	3.77221e-66	1.04174	0.959	0.461	8.66327e-62	2
Tyrobp	3.79231e-65	1.22944	0.993	0.979	8.70943e-61	2
Stfa2l1	9.13286e-65	0.765235	0.338	0.005	2.09745e-60	2
Cebpb	4.90134e-64	1.61999	1	0.841	1.12564e-59	2
Chi3l1	5.44681e-64	1.7595	0.5	0.048	1.25092e-59	2
Lmnb1	1.10753e-62	1.71197	0.824	0.239	2.54355e-58	2
Grina	8.02985e-62	2.46813	0.926	0.544	1.84414e-57	2
Dhrs9	1.4019e-60	1.18512	0.473	0.044	3.2196e-56	2
Slc16a3	1.59103e-60	1.77049	0.878	0.311	3.65396e-56	2
Slc2a3	5.44677e-60	1.31095	0.5	0.053	1.2509e-55	2
Mrgpra2b	1.45948e-59	1.05577	0.338	0.01	3.35185e-55	2
Ppp1r3b	1.62369e-59	1.22306	0.52	0.06	3.72896e-55	2
Fpr1	3.24297e-58	1.53196	0.453	0.039	7.4478e-54	2
Ets2	4.77634e-58	1.85577	0.946	0.543	1.09693e-53	2
Clec4e	9.01381e-58	1.92868	0.824	0.261	2.07011e-53	2
Fxyd5	8.79848e-57	1.26354	0.993	0.894	2.02066e-52	2
Gsr	1.39718e-56	1.5936	0.926	0.367	3.20877e-52	2
Mcl1	5.36948e-55	1.39024	0.986	0.953	1.23315e-50	2
Lcn2	1.39583e-54	3.03282	0.649	0.156	3.20566e-50	2
Rab44	1.66665e-54	1.05962	0.399	0.028	3.82764e-50	2
Sorl1	1.21413e-53	1.73575	0.811	0.286	2.78838e-49	2
1810033B17Rik	1.51913e-52	1.8467	0.75	0.24	3.48883e-48	2
Rnf144a	3.46839e-51	1.16735	0.514	0.075	7.96551e-47	2
Gcnt2	4.01657e-51	1.65749	0.723	0.194	9.22446e-47	2
2810474O19Rik	1.25614e-50	1.99358	0.946	0.664	2.88485e-46	2
Gm5483	4.00191e-50	0.866846	0.257	0.003	9.19078e-46	2
Scnn1a	6.95059e-50	0.304741	0.48	0.062	1.59627e-45	2
Pygl	1.28646e-48	1.69861	0.824	0.3	2.95448e-44	2
Mmp8	3.49524e-48	1.80124	0.588	0.118	8.02716e-44	2
Cxcl2	8.54277e-48	1.65449	0.926	0.441	1.96193e-43	2
Foxd4	3.43397e-47	0.620484	0.25	0.004	7.88645e-43	2
Sfxn5	6.52693e-47	1.37261	0.649	0.172	1.49897e-42	2
Taldo1	1.37733e-46	1.50495	0.946	0.828	3.16318e-42	2
Txn1	1.46936e-46	1.57203	0.912	0.81	3.37454e-42	2
Sepn1	2.40179e-46	1.73557	0.716	0.231	5.51596e-42	2
Osgin1	2.28127e-45	1.54718	0.547	0.107	5.23916e-41	2
Adipor1	4.46056e-44	1.82965	0.932	0.718	1.02441e-39	2
Slc40a1	1.25942e-43	1.35607	0.534	0.102	2.89239e-39	2
Fth1	4.35536e-43	1.20754	1	0.993	1.00025e-38	2
Btg1	4.39964e-43	1.1659	0.986	0.956	1.01042e-38	2
Asprv1	2.34998e-42	1.96048	0.277	0.014	5.39697e-38	2
Dmxl2	4.12031e-42	0.958344	0.459	0.073	9.46271e-38	2
Gp49a	8.43326e-42	1.69783	0.905	0.642	1.93678e-37	2
Litaf	2.47877e-41	1.64315	0.946	0.879	5.69273e-37	2
Gadd45a	3.95117e-41	1.56447	0.561	0.14	9.07426e-37	2
Adam8	4.5468e-41	1.56807	0.791	0.351	1.04422e-36	2
Slfn1	7.08386e-41	1.32557	0.703	0.242	1.62688e-36	2
Stk17b	1.13233e-40	1.38958	0.959	0.811	2.60052e-36	2
Tpd52	3.86118e-40	1.32966	0.959	0.803	8.86758e-36	2
Ccr1	4.75719e-40	1.79406	0.804	0.352	1.09254e-35	2
Amica1	2.04466e-39	1.63701	0.669	0.202	4.69576e-35	2
Il1rap	5.49848e-38	0.933034	0.486	0.098	1.26278e-33	2
Padi4	8.35665e-38	0.791922	0.486	0.096	1.91919e-33	2
S100a6	1.01319e-37	1.41698	0.959	0.818	2.32689e-33	2
Lcp1	4.51668e-37	1.21937	0.959	0.935	1.0373e-32	2
Rnf149	7.61433e-37	1.49863	0.892	0.574	1.74871e-32	2
Osm	1.64241e-36	2.01182	0.628	0.212	3.77195e-32	2
Il1rn	4.67409e-36	1.69254	0.662	0.213	1.07345e-31	2
C5ar1	1.01908e-34	1.16552	0.946	0.572	2.34042e-30	2
Ptgs2	2.60233e-34	1.37121	0.493	0.113	5.97651e-30	2
Fam65b	3.94952e-34	1.19127	0.588	0.185	9.07046e-30	2
Ifitm2	6.89609e-34	1.05123	0.959	0.926	1.58376e-29	2
2310001H17Rik	8.88848e-34	0.954759	0.574	0.184	2.04133e-29	2
Rac2	3.35104e-33	1.42287	0.932	0.854	7.69599e-29	2
Dgat1	4.93979e-33	1.63041	0.689	0.299	1.13447e-28	2
Trib1	5.54403e-32	1.42305	0.838	0.573	1.27324e-27	2
Plaur	1.13939e-31	1.43687	0.845	0.56	2.61673e-27	2
Trem3	3.21539e-31	1.1882	0.507	0.136	7.38447e-27	2
Btg2	8.27021e-31	1.00808	0.986	0.969	1.89934e-26	2
Plk3	9.23759e-31	1.68921	0.689	0.313	2.12151e-26	2
Ccpg1	1.07447e-30	1.37473	0.757	0.403	2.46763e-26	2
9830107B12Rik	1.08274e-30	0.676003	0.223	0.015	2.48661e-26	2
Sirpb1b	1.68919e-30	1.14525	0.709	0.303	3.8794e-26	2
Selplg	6.72477e-30	1.35249	0.946	0.874	1.54441e-25	2
Nlrp3	7.49533e-30	0.774842	0.642	0.248	1.72138e-25	2
Zyx	7.91547e-30	1.38454	0.912	0.817	1.81787e-25	2
Cd33	1.14076e-29	1.43247	0.588	0.21	2.61987e-25	2
Bmx	3.80087e-29	0.428154	0.318	0.046	8.72907e-25	2
Gpr97	2.17741e-28	0.349555	0.203	0.013	5.00064e-24	2
Lilrb4	6.30589e-28	1.15238	0.959	0.786	1.44821e-23	2
Cd9	1.04805e-27	1.59051	0.791	0.518	2.40695e-23	2
Sgms2	7.20388e-27	0.91324	0.473	0.129	1.65444e-22	2
Nfe2	1.36473e-26	1.07953	0.473	0.132	3.13423e-22	2
Cd300ld	2.32815e-26	1.35161	0.838	0.527	5.34684e-22	2
Pilra	2.75115e-26	1.1903	0.77	0.415	6.31829e-22	2
Pram1	4.3114e-26	0.6233	0.399	0.093	9.90155e-22	2
5830416P10Rik	4.69644e-26	0.39318	0.297	0.047	1.07859e-21	2
Lyst	5.13911e-26	0.913482	0.615	0.247	1.18025e-21	2
Slc22a15	7.20365e-26	0.499703	0.358	0.073	1.65439e-21	2
Ypel3	2.24962e-25	1.15434	0.824	0.611	5.16649e-21	2
Fam101b	1.15747e-24	0.54583	0.264	0.038	2.65824e-20	2
Txnip	1.1982e-24	1.31006	0.885	0.66	2.75178e-20	2
Gmfg	2.31511e-24	0.959343	0.851	0.818	5.31688e-20	2
Gm5150	5.23253e-24	1.37694	0.486	0.164	1.2017e-19	2
Prr13	9.5256e-24	1.34343	0.818	0.835	2.18765e-19	2
Mapk13	1.12109e-23	1.06535	0.243	0.034	2.5747e-19	2
Iqsec1	1.29349e-23	0.985939	0.669	0.323	2.97062e-19	2
Cdk2ap2	1.6724e-23	1.4973	0.811	0.729	3.84083e-19	2
Pdlim7	1.69076e-23	0.600017	0.365	0.088	3.88299e-19	2
Tgm2	4.0006e-23	1.18344	0.568	0.23	9.18777e-19	2
Igf1r	5.05484e-23	0.809019	0.473	0.159	1.1609e-18	2
Gabarap	6.63011e-23	0.835007	0.919	0.947	1.52267e-18	2
Crispld2	6.69832e-23	0.557148	0.331	0.073	1.53834e-18	2
Tbc1d10c	1.02228e-22	1.50056	0.412	0.124	2.34776e-18	2
Csf1	1.4595e-22	0.66212	0.243	0.036	3.35188e-18	2
Sfpi1	1.62542e-22	1.08185	0.905	0.885	3.73293e-18	2
Cd101	1.66565e-22	0.945945	0.331	0.072	3.82533e-18	2
Pag1	3.05221e-22	0.677744	0.466	0.156	7.0097e-18	2
Abtb1	6.28313e-22	1.45074	0.493	0.184	1.44298e-17	2
Ube2b	7.61803e-22	1.27777	0.851	0.734	1.74956e-17	2
Fpr2	7.99488e-22	1.08504	0.399	0.112	1.83611e-17	2
Tmem154	1.3452e-21	1.09608	0.466	0.155	3.08938e-17	2
Ncf2	1.81879e-21	1.12707	0.899	0.766	4.17704e-17	2
Cd24a	2.55226e-21	1.01364	0.669	0.307	5.86153e-17	2
AA467197	7.15335e-21	0.363346	0.223	0.032	1.64284e-16	2
Thbs1	9.27876e-21	1.60886	0.514	0.208	2.13096e-16	2
Stx11	9.89491e-21	1.46574	0.466	0.172	2.27246e-16	2
Actg1	1.2279e-20	0.722147	0.993	0.989	2.82e-16	2
Slc25a33	1.36502e-20	1.25872	0.405	0.128	3.1349e-16	2
Cd52	2.03777e-20	0.675927	0.966	0.881	4.67994e-16	2
Chac1	2.85783e-20	1.14015	0.209	0.028	6.5633e-16	2
Mrpl33	3.78291e-20	0.946522	0.791	0.757	8.68782e-16	2
Lst1	4.26264e-20	0.910826	0.845	0.63	9.78958e-16	2
Map1lc3b	5.54786e-20	1.12222	0.905	0.829	1.27412e-15	2
Cd44	2.19261e-19	0.957663	0.932	0.81	5.03556e-15	2
Gda	3.25384e-19	1.06825	0.831	0.641	7.47278e-15	2
Pi16	3.36497e-19	1.17886	0.534	0.252	7.72799e-15	2
Rhog	9.73842e-19	1.22637	0.791	0.767	2.23653e-14	2
Nudt4	1.10645e-18	1.18184	0.588	0.309	2.54108e-14	2
Hmgb2	1.23838e-18	0.926418	0.818	0.716	2.84406e-14	2
Alox5ap	1.35612e-18	0.827566	0.946	0.907	3.11447e-14	2
Itgal	1.60399e-18	0.811594	0.642	0.314	3.68373e-14	2
Clec7a	2.49225e-18	1.30168	0.838	0.598	5.72371e-14	2
Tspan13	4.03207e-18	1.01239	0.716	0.431	9.26005e-14	2
Cpd	4.35517e-18	0.837348	0.419	0.148	1.00021e-13	2
Fbxo31	5.14891e-18	0.821336	0.318	0.083	1.1825e-13	2
Ptprc	6.04381e-18	0.920134	0.966	0.923	1.38802e-13	2
A530064D06Rik	6.70481e-18	1.21871	0.365	0.114	1.53983e-13	2
Ltb	2.16328e-17	0.671626	0.297	0.075	4.96818e-13	2
Glipr2	7.62366e-17	1.40328	0.595	0.336	1.75085e-12	2
Tmsb4x	8.32101e-17	0.417514	1	0.998	1.911e-12	2
Pla2g7	9.01114e-17	1.00647	0.858	0.619	2.0695e-12	2
F630028O10Rik	9.65847e-17	1.29029	0.392	0.143	2.21816e-12	2
Ctsd	1.38944e-16	0.679412	0.986	0.889	3.19098e-12	2
Sephs2	1.44072e-16	1.03909	0.662	0.388	3.30876e-12	2
Slc27a4	1.80104e-16	0.713177	0.351	0.111	4.13628e-12	2
Trpm2	2.2497e-16	0.746011	0.324	0.095	5.16666e-12	2
Tarm1	3.05165e-16	0.867153	0.284	0.073	7.00842e-12	2
Entpd1	3.47845e-16	1.14859	0.73	0.501	7.9886e-12	2
Pde7b	3.94502e-16	0.428683	0.358	0.118	9.06014e-12	2
Cd97	4.89241e-16	0.917347	0.865	0.758	1.12359e-11	2
Ndel1	7.13619e-16	1.41677	0.743	0.694	1.6389e-11	2
Fosl2	1.09219e-15	0.948171	0.851	0.741	2.50832e-11	2
Junb	1.15275e-15	0.758559	1	0.988	2.64741e-11	2
Cyp4f18	1.16219e-15	1.10961	0.709	0.491	2.66909e-11	2
Rabgef1	1.5691e-15	1.11773	0.642	0.4	3.60359e-11	2
Fgl2	5.22893e-15	0.957956	0.709	0.456	1.20088e-10	2
Hcst	6.21183e-15	0.711286	0.588	0.364	1.42661e-10	2
Picalm	1.15379e-14	1.02034	0.831	0.836	2.6498e-10	2
Rnf125	1.47806e-14	0.630254	0.209	0.044	3.39451e-10	2
Dgat2	1.63318e-14	0.93651	0.385	0.151	3.75076e-10	2
Slc15a3	1.73808e-14	1.06084	0.703	0.505	3.99167e-10	2
Smox	2.79514e-14	0.970109	0.561	0.313	6.41932e-10	2
Usp32	2.85891e-14	0.877138	0.446	0.212	6.56578e-10	2
Iqgap1	3.25516e-14	0.745492	0.959	0.969	7.47581e-10	2
Ipcef1	3.30044e-14	0.548553	0.27	0.074	7.57978e-10	2
Dennd4a	4.7956e-14	0.975962	0.655	0.443	1.10136e-09	2
Malat1	5.01857e-14	0.359672	0.993	0.999	1.15257e-09	2
Lsp1	9.40693e-14	0.596885	0.966	0.805	2.1604e-09	2
Pkm2	1.32446e-13	0.982033	0.838	0.867	3.04175e-09	2
C030046I01Rik	1.96121e-13	1.40367	0.709	0.615	4.50411e-09	2
Plp2	2.32367e-13	0.9475	0.635	0.402	5.33654e-09	2
Rab27a	2.98446e-13	0.564865	0.318	0.105	6.85412e-09	2
Slc2a6	3.31962e-13	1.16846	0.547	0.291	7.62384e-09	2
Samsn1	4.25102e-13	0.776763	0.743	0.507	9.76289e-09	2
Tacstd2	4.44997e-13	0.868233	0.277	0.092	1.02198e-08	2
Rab11fip1	5.57179e-13	0.945485	0.541	0.314	1.27962e-08	2
Pnrc1	5.85711e-13	0.905069	0.892	0.896	1.34514e-08	2
Myl12b	5.87561e-13	0.871125	0.885	0.892	1.34939e-08	2
Sec22c	8.5717e-13	0.79204	0.216	0.054	1.96858e-08	2
Ezr	1.01084e-12	0.982851	0.75	0.566	2.3215e-08	2
Pim1	1.77205e-12	0.722054	0.824	0.676	4.06969e-08	2
Slc2a1	1.934e-12	1.07515	0.48	0.254	4.44162e-08	2
Fgr	2.43397e-12	0.870622	0.703	0.451	5.58985e-08	2
Cnih4	2.77148e-12	0.347662	0.176	0.556	6.36499e-08	2
Hist1h2bc	2.91271e-12	1.11394	0.615	0.422	6.68934e-08	2
Eif1	3.51845e-12	0.399713	0.98	0.98	8.08046e-08	2
Hmgn2	4.04362e-12	1.06276	0.696	0.603	9.28658e-08	2
Lpcat2	4.36467e-12	0.95515	0.527	0.278	1.00239e-07	2
Ikbkap	4.3683e-12	1.14247	0.338	0.138	1.00322e-07	2
Prdx5	4.7514e-12	0.9134	0.784	0.807	1.09121e-07	2
Lilra6	4.80248e-12	1.04775	0.493	0.26	1.10294e-07	2
Dedd2	5.17216e-12	1.03522	0.365	0.151	1.18784e-07	2
Il17ra	6.5559e-12	0.846291	0.595	0.369	1.50563e-07	2
Cytip	6.65622e-12	0.740051	0.858	0.671	1.52867e-07	2
Spata13	8.34222e-12	0.843064	0.318	0.123	1.91587e-07	2
Siglece	8.97841e-12	0.676229	0.385	0.176	2.06198e-07	2
Hdac4	9.58315e-12	0.670597	0.385	0.171	2.20087e-07	2
Pilrb2	1.44517e-11	0.952582	0.601	0.374	3.31897e-07	2
Rassf3	1.46674e-11	0.692647	0.615	0.398	3.36852e-07	2
Tnfrsf1a	1.47545e-11	1.157	0.764	0.736	3.38852e-07	2
Ccrl2	1.67745e-11	1.83617	0.547	0.357	3.85243e-07	2
Rnf11	1.87161e-11	0.871677	0.439	0.228	4.29834e-07	2
Anxa2	2.16183e-11	0.676915	0.919	0.893	4.96485e-07	2
Klf2	3.15948e-11	0.842649	0.878	0.823	7.25607e-07	2
Oas3	4.78038e-11	0.905077	0.399	0.186	1.09786e-06	2
1600010M07Rik	6.27806e-11	0.901942	0.432	0.235	1.44182e-06	2
Fbxl5	6.82529e-11	1.09112	0.588	0.408	1.5675e-06	2
Dusp1	1.35235e-10	0.606661	0.986	0.974	3.10581e-06	2
Dok3	1.44197e-10	0.845701	0.581	0.387	3.31163e-06	2
BC013712	2.15935e-10	1.07261	0.689	0.556	4.95916e-06	2
Gpcpd1	2.45392e-10	0.826889	0.703	0.581	5.63567e-06	2
Mtus1	2.74451e-10	0.723662	0.385	0.188	6.30304e-06	2
Itprip	2.76396e-10	0.833657	0.486	0.286	6.3477e-06	2
Ccl6	3.06506e-10	0.552368	0.946	0.914	7.03921e-06	2
Vasp	3.59614e-10	0.821286	0.649	0.489	8.2589e-06	2
F5	7.20678e-10	0.586034	0.264	0.093	1.65511e-05	2
Anxa1	1.38076e-09	1.15923	0.757	0.744	3.17104e-05	2
Csf2rb	1.46523e-09	0.974053	0.75	0.621	3.36504e-05	2
Isg20	1.47002e-09	0.931129	0.351	0.165	3.37606e-05	2
Dck	1.77582e-09	0.691616	0.507	0.34	4.07834e-05	2
Klhdc4	1.9332e-09	0.39322	0.405	0.196	4.43979e-05	2
Supt4h1	2.15614e-09	1.00501	0.662	0.664	4.9518e-05	2
Arrdc3	2.41326e-09	0.938354	0.486	0.292	5.5423e-05	2
Gm14047	2.53548e-09	0.353086	0.203	0.062	5.82299e-05	2
Ssh2	3.69316e-09	0.930449	0.709	0.612	8.48171e-05	2
Snap23	4.18563e-09	1.31092	0.676	0.596	9.61273e-05	2
Gng5	5.04956e-09	0.575799	0.818	0.902	0.000115968	2
Ncf1	5.10893e-09	1.08028	0.709	0.646	0.000117332	2
Treml2	5.7913e-09	0.632028	0.223	0.077	0.000133003	2
2010002N04Rik	5.89461e-09	0.874851	0.345	0.165	0.000135376	2
Bst1	6.16562e-09	0.880139	0.405	0.218	0.0001416	2
Pfn1	7.61431e-09	0.308478	0.98	0.984	0.00017487	2
Abtb2	7.62832e-09	0.411672	0.216	0.074	0.000175192	2
Pde4b	1.09992e-08	0.897147	0.804	0.709	0.000252608	2
Pbxip1	1.16287e-08	0.887111	0.574	0.406	0.000267064	2
AB124611	1.44222e-08	1.05668	0.669	0.592	0.000331221	2
Tlr13	1.68203e-08	0.746875	0.453	0.263	0.000386296	2
Klhl2	1.76362e-08	0.714888	0.318	0.152	0.000405032	2
Chd7	1.89086e-08	0.805077	0.534	0.334	0.000434254	2
Dhrs7	2.27999e-08	1.19643	0.561	0.417	0.000523624	2
Fam32a	2.64388e-08	0.945497	0.703	0.566	0.000607193	2
Nod2	2.98966e-08	0.586459	0.236	0.095	0.000686606	2
Atp6v1g1	3.23514e-08	0.766319	0.77	0.798	0.000742982	2
Arpc3	3.46916e-08	0.484624	0.838	0.923	0.000796728	2
Casp1	4.61136e-08	0.336651	0.149	0.418	0.00105905	2
Kdm6b	4.74534e-08	0.651287	0.946	0.921	0.00108981	2
Nub1	8.11905e-08	0.411761	0.162	0.452	0.00186462	2
Glipr1	8.40503e-08	1.01629	0.48	0.332	0.0019303	2
Gfod1	8.59157e-08	0.38584	0.216	0.08	0.00197314	2
Prr5l	9.40499e-08	0.917287	0.405	0.235	0.00215995	2
2020-03-07	1.3274e-07	0.646696	0.527	0.362	0.00304852	2
Pbx1	1.75831e-07	0.676683	0.297	0.141	0.00403812	2
Igsf6	1.96264e-07	1.15712	0.669	0.571	0.0045074	2
Trp53inp1	2.19628e-07	0.619003	0.297	0.143	0.00504398	2
Oasl2	2.36499e-07	1.08027	0.493	0.333	0.00543144	2
Gyk	2.39375e-07	0.490843	0.257	0.114	0.00549749	2
Gpsm3	2.77652e-07	0.43621	0.642	0.593	0.00637656	2
Smarcd2	3.21445e-07	0.338214	0.176	0.431	0.00738231	2
Tsc22d3	3.74455e-07	0.761845	0.838	0.833	0.00859974	2
Ostf1	3.80434e-07	0.810111	0.777	0.867	0.00873704	2
Pgd	4.00915e-07	0.978114	0.642	0.569	0.00920741	2
Svil	4.11004e-07	0.624461	0.541	0.388	0.00943912	2
Cd14	5.26795e-07	0.850019	0.764	0.764	0.0120984	2
Kif23	5.47666e-07	0.585814	0.264	0.117	0.0125777	2
Emilin2	5.47967e-07	0.710489	0.676	0.545	0.0125846	2
Zfp36	6.65958e-07	0.753348	0.932	0.97	0.0152944	2
Emb	6.97772e-07	0.821013	0.77	0.675	0.016025	2
1110007C09Rik	8.36597e-07	1.03873	0.655	0.646	0.0192133	2
Klf6	8.45638e-07	0.63596	0.919	0.92	0.0194209	2
H3f3a	9.22533e-07	0.37601	0.858	0.953	0.0211869	2
Csrnp1	9.24623e-07	1.10968	0.669	0.588	0.0212349	2
Mat2b	9.42262e-07	0.308216	0.203	0.469	0.02164	2
Plek	9.50037e-07	0.958499	0.872	0.851	0.0218186	2
Cdkn1b	1.0253e-06	0.629757	0.662	0.636	0.0235471	2
Zfp36l2	1.12747e-06	0.331604	0.5	0.806	0.0258935	2
Il15	1.12939e-06	0.877253	0.338	0.191	0.0259375	2
Neurl3	1.75515e-06	1.07668	0.682	0.656	0.0403088	2
Pfkfb4	1.89802e-06	0.876742	0.399	0.249	0.0435899	2
Synj1	1.94116e-06	0.353411	0.392	0.734	0.0445808	2
Ogfrl1	2.07457e-06	0.722919	0.547	0.425	0.0476445	2
Klrd1	8.1608e-68	1.01115	0.527	0.048	1.87421e-63	3
Cd209a	8.01757e-62	2.86438	0.685	0.148	1.84131e-57	3
Cd7	1.24756e-36	0.886404	0.212	0.007	2.86514e-32	3
Wnt11	5.86767e-33	0.459481	0.336	0.044	1.34757e-28	3
H2-Oa	1.27701e-28	0.759521	0.404	0.083	2.93277e-24	3
H2-Ob	1.42842e-24	0.64257	0.473	0.127	3.28052e-20	3
Slamf7	5.51763e-24	0.924211	0.637	0.265	1.26718e-19	3
Bcl11a	7.38455e-24	0.341385	0.349	0.073	1.69594e-19	3
Upb1	2.98406e-23	0.600831	0.39	0.094	6.85319e-19	3
Tnfsf9	8.63268e-23	1.17969	0.527	0.184	1.98258e-18	3
Flt3	1.0474e-22	0.439996	0.418	0.105	2.40547e-18	3
Ppp1r16b	1.78271e-22	0.390154	0.377	0.092	4.09418e-18	3
Itgb7	1.17728e-21	0.915788	0.705	0.341	2.70375e-17	3
H2-Ab1	2.8774e-20	0.895802	0.918	0.761	6.60823e-16	3
Klrb1b	1.14031e-19	0.536522	0.274	0.055	2.61883e-15	3
Dpp4	4.2861e-19	0.385279	0.507	0.175	9.84345e-15	3
H2-Eb1	1.39905e-18	0.770964	0.884	0.691	3.21307e-14	3
Tnip3	2.62429e-18	0.82942	0.479	0.183	6.02693e-14	3
H2-Aa	2.55382e-17	0.806212	0.89	0.757	5.8651e-13	3
Traf1	2.78374e-15	0.458782	0.589	0.278	6.39314e-11	3
H2afy	6.6238e-15	0.790962	0.863	0.786	1.52122e-10	3
Siglecg	1.04036e-14	0.492352	0.267	0.069	2.3893e-10	3
H2-DMb1	1.33888e-14	0.803224	0.815	0.687	3.07488e-10	3
Gpr171	4.29097e-14	0.636821	0.308	0.094	9.85463e-10	3
Tnfrsf18	5.74715e-14	0.330708	0.247	0.062	1.31989e-09	3
Cd74	2.61849e-13	0.842097	0.897	0.847	6.01362e-09	3
2020-09-06	3.29021e-13	0.498869	0.466	0.204	7.55631e-09	3
Rpl13	6.84983e-13	0.436925	0.959	0.922	1.57313e-08	3
Ccnd2	1.3348e-12	0.570996	0.568	0.296	3.06549e-08	3
Itpr1	2.24777e-12	0.327014	0.466	0.216	5.16222e-08	3
Rps11	4.88263e-12	0.427109	0.89	0.914	1.12134e-07	3
Ccnd1	5.80062e-12	0.618274	0.548	0.305	1.33217e-07	3
Napsa	7.16394e-12	0.652908	0.747	0.485	1.64527e-07	3
H2-DMb2	1.56032e-11	0.722539	0.466	0.231	3.58343e-07	3
Ece1	2.00611e-11	0.8534	0.473	0.252	4.60724e-07	3
Kmo	3.41609e-11	0.444422	0.363	0.145	7.8454e-07	3
Gprc5a	4.41669e-11	0.441109	0.247	0.078	1.01434e-06	3
Ltb4r1	5.5459e-11	0.551535	0.555	0.305	1.27367e-06	3
Alcam	5.91915e-11	0.350938	0.712	0.483	1.35939e-06	3
Ckb	7.39731e-11	0.613117	0.726	0.559	1.69887e-06	3
Plbd1	1.88937e-10	0.704993	0.822	0.757	4.33913e-06	3
Rpsa	2.44934e-10	0.381621	0.966	0.904	5.62515e-06	3
Rps18	3.08238e-10	0.407145	0.952	0.883	7.079e-06	3
Syngr2	5.99618e-10	0.660072	0.795	0.717	1.37708e-05	3
Gpr18	6.57087e-10	0.570421	0.219	0.069	1.50907e-05	3
Rps7	1.1478e-09	0.604521	0.884	0.902	2.63603e-05	3
Hepacam2	2.12116e-09	0.584128	0.295	0.118	4.87145e-05	3
Rnase6	2.36968e-09	0.478958	0.568	0.344	5.44222e-05	3
Ms4a4c	2.53726e-09	0.308793	0.589	0.314	5.82706e-05	3
Klrk1	2.84902e-09	0.447838	0.308	0.129	6.54305e-05	3
Olfm1	4.26436e-09	0.469331	0.664	0.429	9.79353e-05	3
Rpl4	4.78472e-09	0.534561	0.932	0.903	0.000109886	3
Lsp1	5.16377e-09	0.431083	0.904	0.816	0.000118591	3
Nup210	7.46839e-09	0.309559	0.356	0.166	0.000171519	3
Gm2a	1.23058e-08	0.671987	0.856	0.929	0.000282614	3
Map4k1	1.32163e-08	0.492538	0.514	0.312	0.000303527	3
Trappc5	1.32175e-08	0.684044	0.466	0.296	0.000303554	3
Rpl19	5.01757e-08	0.415235	0.918	0.877	0.00115234	3
Clec10a	6.36524e-08	0.602657	0.623	0.433	0.00146184	3
Rps5	6.67219e-08	0.360184	0.918	0.88	0.00153233	3
Jak2	8.59542e-08	0.521795	0.5	0.277	0.00197402	3
Eef1a1	9.20225e-08	0.315662	0.993	0.979	0.00211339	3
Bhlhe40	1.05301e-07	0.469008	0.479	0.291	0.00241834	3
Pvr	1.13848e-07	0.405077	0.432	0.241	0.00261464	3
Rps6	2.09093e-07	0.377991	0.829	0.861	0.00480203	3
Rpl14	2.10367e-07	0.382188	0.897	0.86	0.00483129	3
Rpl13a	2.49673e-07	0.308016	0.932	0.917	0.005734	3
Cd83	2.53432e-07	0.475162	0.788	0.642	0.00582033	3
Irf4	2.59295e-07	0.345183	0.329	0.165	0.00595497	3
Rplp0	3.91626e-07	0.382069	0.945	0.948	0.00899409	3
H2-DMa	4.00707e-07	0.470029	0.808	0.712	0.00920264	3
Rpl32	5.696e-07	0.357683	0.952	0.873	0.0130814	3
Rpl21	6.91964e-07	0.384046	0.925	0.907	0.0158916	3
Rpl6	7.28293e-07	0.375244	0.911	0.853	0.016726	3
Rps3a	7.71523e-07	0.356613	0.904	0.897	0.0177188	3
Rrad	1.04602e-06	0.701055	0.356	0.195	0.0240228	3
Clec4b1	1.15423e-06	0.424638	0.589	0.413	0.0265079	3
Ccdc88a	1.291e-06	0.311897	0.678	0.512	0.0296492	3
Cybasc3	1.3893e-06	0.531305	0.404	0.238	0.0319067	3
Etv3	1.51776e-06	0.417904	0.507	0.322	0.0348569	3
Rps19	1.56123e-06	0.326769	0.911	0.903	0.0358553	3
Dpy19l1	1.99984e-06	0.304857	0.534	0.364	0.0459282	3
Ear2	8.77215e-92	2.16374	0.958	0.236	2.01461e-87	4
Aldh1a2	2.7252e-91	1.26506	0.811	0.103	6.2587e-87	4
Retnla	4.31115e-91	2.79464	0.958	0.239	9.90098e-87	4
Cd2	6.43278e-81	0.858794	0.671	0.069	1.47735e-76	4
Fn1	1.73539e-77	2.15606	0.916	0.271	3.98551e-73	4
Sdc1	1.45649e-55	0.550779	0.587	0.091	3.34497e-51	4
Lpl	3.32916e-55	1.51115	0.93	0.35	7.64576e-51	4
Plxnd1	1.84084e-54	0.50848	0.867	0.268	4.22767e-50	4
Lyz1	3.57972e-53	3.4915	0.923	0.507	8.22118e-49	4
Cd226	7.20427e-50	0.373255	0.545	0.079	1.65453e-45	4
Crip1	5.43751e-48	1.13594	0.993	0.816	1.24878e-43	4
Fcrls	1.29981e-47	1.24309	0.951	0.443	2.98515e-43	4
Phlda1	9.70976e-46	0.4913	0.902	0.36	2.22994e-41	4
Rras2	4.26043e-44	0.59662	0.629	0.136	9.78451e-40	4
Capg	7.99347e-43	1.18845	0.951	0.555	1.83578e-38	4
Dok2	1.77136e-41	1.02045	0.888	0.347	4.06811e-37	4
Ccdc109b	3.23939e-40	0.943338	0.916	0.459	7.43959e-36	4
Ccl9	4.65947e-40	0.952015	0.986	0.68	1.07009e-35	4
Ank	6.8513e-40	0.528729	0.727	0.207	1.57347e-35	4
Clec4b1	7.28648e-38	0.754751	0.916	0.362	1.67341e-33	4
Batf3	7.30907e-38	0.577479	0.832	0.301	1.6786e-33	4
Mras	3.42282e-36	0.43637	0.524	0.107	7.86085e-32	4
Akr1c18	8.44362e-36	0.6394	0.231	0.011	1.93916e-31	4
Dapk1	4.61352e-35	0.501492	0.699	0.218	1.05954e-30	4
Ahcyl2	1.64103e-33	0.518662	0.769	0.293	3.76879e-29	4
Ccl6	4.61766e-33	0.773378	1	0.905	1.06049e-28	4
Mrps6	1.07943e-32	0.361261	0.608	0.166	2.47901e-28	4
Ryr1	2.41476e-32	0.576924	0.636	0.192	5.54575e-28	4
S100a10	4.18476e-32	0.827461	0.979	0.686	9.61072e-28	4
2020-09-11	7.7115e-32	0.764894	0.846	0.397	1.77102e-27	4
H2-DMa	6.7196e-31	0.839868	0.965	0.688	1.54322e-26	4
Chn2	8.79607e-31	0.316711	0.559	0.146	2.0201e-26	4
Net1	8.85502e-31	0.34742	0.573	0.156	2.03364e-26	4
Il1rl1	9.69042e-31	0.306589	0.517	0.124	2.2255e-26	4
Ecm1	1.01001e-30	0.886055	0.839	0.416	2.31959e-26	4
E230016K23Rik	1.1303e-30	0.34319	0.399	0.071	2.59586e-26	4
Slamf9	1.858e-30	0.663083	0.811	0.313	4.26708e-26	4
S100a4	3.21366e-30	0.698256	0.979	0.528	7.38049e-26	4
Ms4a8a	1.36195e-28	0.485199	0.664	0.218	3.12785e-24	4
Tpt1	3.23757e-28	0.539682	1	0.97	7.43541e-24	4
Ak8	6.42864e-28	0.412967	0.336	0.052	1.4764e-23	4
Gfra2	1.76423e-27	0.347483	0.538	0.139	4.05172e-23	4
Ccr2	1.79138e-27	0.644	0.965	0.539	4.11408e-23	4
Qpct	1.01762e-26	0.568508	0.601	0.189	2.33707e-22	4
Dbi	1.48773e-26	0.580969	0.965	0.711	3.41671e-22	4
Ptger2	1.81504e-26	0.306409	0.364	0.067	4.16842e-22	4
Olfm1	3.81094e-26	0.551972	0.846	0.402	8.75221e-22	4
Atp5e	2.97411e-25	0.497567	0.979	0.843	6.83033e-21	4
H2-DMb2	6.50398e-25	0.67286	0.594	0.212	1.4937e-20	4
Rplp2	6.9188e-25	0.633875	1	0.904	1.58897e-20	4
Crat	1.28993e-24	0.421225	0.65	0.227	2.96246e-20	4
Rps12	2.10623e-24	0.595148	1	0.884	4.83717e-20	4
Mpp6	3.23435e-24	0.466948	0.776	0.341	7.42801e-20	4
Ephx1	3.64292e-24	0.404588	0.566	0.184	8.36632e-20	4
Upb1	5.88137e-24	0.402156	0.406	0.092	1.35072e-19	4
Ahnak	1.91282e-23	0.7119	1	0.808	4.39298e-19	4
Cd84	3.08574e-23	0.435685	0.902	0.498	7.08671e-19	4
Dpep2	6.59705e-23	0.569081	0.741	0.3	1.51508e-18	4
Blnk	1.1373e-22	0.468651	0.741	0.307	2.61193e-18	4
Rpl12	3.1633e-22	0.42645	0.986	0.774	7.26484e-18	4
Fgfr1	6.48635e-22	0.300385	0.783	0.332	1.48966e-17	4
Rbpj	8.16601e-22	0.330099	0.944	0.584	1.87541e-17	4
Kcnn4	1.81253e-21	0.521967	0.524	0.176	4.16265e-17	4
Pltp	1.98068e-21	0.693194	0.923	0.529	4.54883e-17	4
Myl6	2.20925e-21	0.549279	0.986	0.942	5.07377e-17	4
Nme1	2.24005e-21	0.593405	0.881	0.546	5.14449e-17	4
Rplp1	3.59735e-21	0.578126	1	0.9	8.26168e-17	4
Rpl41	4.94962e-21	0.523162	1	0.972	1.13673e-16	4
Anp32b	9.53232e-21	0.465199	0.951	0.65	2.18919e-16	4
Cerk	2.07215e-20	0.391075	0.727	0.319	4.7589e-16	4
Unc119	2.14928e-20	0.569877	0.776	0.397	4.93604e-16	4
H2-DMb1	2.92531e-20	0.523372	0.979	0.662	6.71827e-16	4
Ndufa13	5.18887e-20	0.444681	0.965	0.76	1.19168e-15	4
Raph1	7.33966e-20	0.446109	0.58	0.239	1.68563e-15	4
Slc48a1	7.57573e-20	0.619347	0.769	0.412	1.73984e-15	4
Nme2	7.89713e-20	0.464974	0.916	0.718	1.81365e-15	4
Rpl23	2.57192e-19	0.412621	1	0.913	5.90667e-15	4
Cotl1	3.09985e-19	0.48203	0.993	0.878	7.11913e-15	4
Tmsb4x	3.18701e-19	0.315773	1	0.998	7.3193e-15	4
Cfp	3.37678e-19	0.591042	0.979	0.726	7.75512e-15	4
Rps17	3.45969e-19	0.38886	0.979	0.836	7.94552e-15	4
Rps24	4.20181e-19	0.588496	1	0.876	9.64987e-15	4
Pabpc1	5.32407e-19	0.52066	0.979	0.884	1.22273e-14	4
Rpl10a	6.36779e-19	0.409874	0.993	0.795	1.46243e-14	4
Zeb2	7.34608e-19	0.384923	0.979	0.621	1.6871e-14	4
Adssl1	7.48036e-19	0.506058	0.776	0.408	1.71794e-14	4
Sdc3	7.6579e-19	0.514388	0.902	0.507	1.75871e-14	4
Rpl23a	9.52372e-19	0.419422	0.993	0.886	2.18722e-14	4
Rgs1	1.08167e-18	0.443557	0.643	0.255	2.48415e-14	4
Lyz2	1.20852e-18	0.477104	1	0.946	2.77549e-14	4
Clec4a2	1.27063e-18	0.474975	0.888	0.532	2.91813e-14	4
Rpl37a	1.71621e-18	0.582744	1	0.939	3.94144e-14	4
Jup	2.01314e-18	0.319412	0.825	0.45	4.62339e-14	4
Rps26	2.52731e-18	0.376111	0.993	0.866	5.80421e-14	4
Oxct1	4.32137e-18	0.621869	0.706	0.351	9.92446e-14	4
Rps27l	4.95443e-18	0.321496	0.916	0.678	1.13784e-13	4
Psma4	6.62018e-18	0.509192	0.86	0.56	1.52039e-13	4
Baiap2	6.83213e-18	0.394457	0.643	0.288	1.56907e-13	4
Rpl38	7.0534e-18	0.39573	0.993	0.859	1.61988e-13	4
Ybx1	7.52756e-18	0.391622	0.986	0.874	1.72878e-13	4
Mt1	8.26584e-18	0.526501	0.958	0.748	1.89833e-13	4
Rps28	1.14614e-17	0.470216	1	0.891	2.63224e-13	4
Sdf2l1	1.53565e-17	0.592281	0.811	0.499	3.52678e-13	4
Tep1	3.113e-17	0.459113	0.888	0.511	7.14932e-13	4
Hsp90b1	7.02042e-17	0.540386	1	0.817	1.61231e-12	4
Glt25d1	7.25793e-17	0.424177	0.832	0.446	1.66686e-12	4
Sh3bgrl3	7.72175e-17	0.422063	1	0.952	1.77338e-12	4
Arf5	8.99129e-17	0.367532	0.958	0.756	2.06494e-12	4
Add3	1.66358e-16	0.390588	0.797	0.449	3.82058e-12	4
Csf2ra	2.93108e-16	0.468812	0.951	0.801	6.73153e-12	4
Rpl32	3.22114e-16	0.428787	0.993	0.867	7.39767e-12	4
Ptgs1	4.05191e-16	0.33907	0.538	0.229	9.30561e-12	4
Cd52	5.09558e-16	0.448709	1	0.876	1.17025e-11	4
Elmo2	1.00161e-15	0.354043	0.797	0.46	2.30029e-11	4
Atp5j2	1.05264e-15	0.322189	0.916	0.769	2.4175e-11	4
Emp3	1.1682e-15	0.456607	0.986	0.789	2.68288e-11	4
Psma7	1.32045e-15	0.454185	0.979	0.8	3.03256e-11	4
Dock2	1.44209e-15	0.404412	0.86	0.501	3.31191e-11	4
2020-09-09	1.4509e-15	0.38335	0.86	0.523	3.33213e-11	4
Prcp	1.67136e-15	0.39873	0.909	0.605	3.83844e-11	4
Gpx1	2.13117e-15	0.367618	1	0.961	4.89444e-11	4
Capns1	2.54389e-15	0.408542	0.888	0.687	5.8423e-11	4
Ccl24	5.46593e-15	0.729201	0.524	0.206	1.25531e-10	4
Pycard	6.50338e-15	0.504802	0.888	0.647	1.49357e-10	4
Rpl36	8.51741e-15	0.333414	1	0.887	1.95611e-10	4
Rps21	1.09499e-14	0.305979	0.986	0.871	2.51476e-10	4
Pdlim1	1.62528e-14	0.400484	0.678	0.334	3.73261e-10	4
Pfn1	1.69476e-14	0.377629	1	0.98	3.89218e-10	4
Pld3	1.94845e-14	0.407564	0.734	0.381	4.4748e-10	4
Rpl22	3.2152e-14	0.310243	0.979	0.799	7.38402e-10	4
Rpl35	4.72541e-14	0.321389	0.986	0.853	1.08524e-09	4
Flna	4.87049e-14	0.381025	0.965	0.692	1.11856e-09	4
Cox5a	5.0039e-14	0.356801	0.902	0.709	1.1492e-09	4
Ndufa2	6.77339e-14	0.358829	0.944	0.718	1.55558e-09	4
Rps20	7.57248e-14	0.438945	1	0.857	1.7391e-09	4
Rpl28	7.90224e-14	0.301848	0.979	0.864	1.81483e-09	4
H2-Eb1	8.62471e-14	0.425588	1	0.674	1.98075e-09	4
H2-Ab1	9.39352e-14	0.387663	1	0.749	2.15732e-09	4
Plin3	1.05072e-13	0.423164	0.72	0.395	2.41308e-09	4
Eef1b2	1.30448e-13	0.524877	0.972	0.776	2.99586e-09	4
Rps8	1.34421e-13	0.364312	1	0.882	3.08712e-09	4
Tagln2	1.3505e-13	0.440921	0.972	0.863	3.10156e-09	4
Rps5	1.77501e-13	0.406177	1	0.867	4.07648e-09	4
Cox6b1	2.28088e-13	0.406826	0.965	0.838	5.23827e-09	4
Atpif1	3.10321e-13	0.337336	0.916	0.703	7.12682e-09	4
Npepl1	3.1078e-13	0.302887	0.615	0.299	7.13736e-09	4
Rps2	3.31431e-13	0.371081	0.979	0.866	7.61165e-09	4
Shfm1	3.31825e-13	0.303378	0.972	0.888	7.62068e-09	4
S100a13	3.76348e-13	0.34829	0.846	0.614	8.64322e-09	4
Rpl35a	4.7722e-13	0.325857	0.986	0.854	1.09598e-08	4
Metap2	5.90113e-13	0.350164	0.797	0.519	1.35525e-08	4
2020-09-07	6.65627e-13	0.332538	0.93	0.707	1.52868e-08	4
Cyba	7.72006e-13	0.307306	0.993	0.942	1.77299e-08	4
Axl	1.71943e-12	0.424549	0.517	0.248	3.94885e-08	4
Cox8a	1.78383e-12	0.312855	0.958	0.871	4.09675e-08	4
Rpl27	2.19692e-12	0.417549	0.972	0.868	5.04545e-08	4
Tuba1b	2.21065e-12	0.314605	0.958	0.782	5.07698e-08	4
Naca	2.59709e-12	0.342502	0.937	0.779	5.96447e-08	4
Rps29	4.83592e-12	0.332974	0.993	0.949	1.11062e-07	4
Rps15	5.12827e-12	0.339754	0.986	0.848	1.17776e-07	4
Daglb	6.3577e-12	0.311247	0.762	0.462	1.46011e-07	4
Tubb2a	9.10134e-12	0.375038	0.769	0.478	2.09021e-07	4
Bax	1.22166e-11	0.349666	0.818	0.543	2.80566e-07	4
Rps27a	1.40609e-11	0.311324	1	0.923	3.22924e-07	4
Rpsa	1.46029e-11	0.386368	1	0.899	3.35369e-07	4
Comt	1.8847e-11	0.383674	0.839	0.633	4.3284e-07	4
1500032L24Rik	2.15404e-11	0.357699	0.874	0.718	4.94696e-07	4
Glud1	2.17767e-11	0.444391	0.944	0.725	5.00123e-07	4
Rps4x	2.51464e-11	0.326427	0.986	0.848	5.77512e-07	4
Tpi1	3.01881e-11	0.355658	0.804	0.54	6.933e-07	4
Myeov2	3.22505e-11	0.369947	0.867	0.672	7.40665e-07	4
Got1	3.31804e-11	0.344672	0.671	0.381	7.62021e-07	4
H2-Aa	4.11261e-11	0.331151	1	0.74	9.44503e-07	4
Lmna	4.79461e-11	0.314233	0.853	0.593	1.10113e-06	4
Lat2	6.00518e-11	0.329058	0.72	0.417	1.37915e-06	4
Tmem88	6.07701e-11	0.322276	0.643	0.4	1.39565e-06	4
Lgals3	7.12409e-11	0.385667	0.972	0.816	1.63612e-06	4
Dnmt3a	7.44195e-11	0.329025	0.706	0.411	1.70912e-06	4
Tmcc3	1.17533e-10	0.306407	0.545	0.272	2.69927e-06	4
Txn2	1.55015e-10	0.369827	0.797	0.547	3.56008e-06	4
Fkbp1a	1.61113e-10	0.341381	0.853	0.642	3.70012e-06	4
Calr	2.54251e-10	0.458974	0.979	0.829	5.83912e-06	4
Atp5o	3.09425e-10	0.339379	0.874	0.655	7.10626e-06	4
Ctsz	3.23835e-10	0.336134	1	0.881	7.4372e-06	4
App	3.50316e-10	0.31526	0.965	0.76	8.04536e-06	4
Rps14	3.95618e-10	0.329464	1	0.943	9.08577e-06	4
Rin3	4.60766e-10	0.324558	0.706	0.443	1.0582e-05	4
Uqcr11	7.50539e-10	0.319681	0.902	0.696	1.72369e-05	4
Anxa2	7.5473e-10	0.339739	0.986	0.882	1.73331e-05	4
Etfb	1.09232e-09	0.370419	0.846	0.619	2.50863e-05	4
Gnb2l1	1.09671e-09	0.358191	0.993	0.872	2.51869e-05	4
Slc41a3	1.52796e-09	0.355403	0.329	0.132	3.5091e-05	4
Spcs3	1.82578e-09	0.434535	0.545	0.31	4.19308e-05	4
Rpl7a	2.16554e-09	0.313792	0.986	0.865	4.97339e-05	4
Rac1	2.80565e-09	0.343752	0.965	0.872	6.44347e-05	4
Ranbp1	3.27906e-09	0.316005	0.727	0.505	7.53069e-05	4
Glrx5	3.50571e-09	0.332432	0.545	0.32	8.05121e-05	4
Ube2l3	4.18964e-09	0.304103	0.881	0.69	9.62192e-05	4
Tnip2	5.26135e-09	0.315571	0.51	0.266	0.000120832	4
Pgls	6.7878e-09	0.304516	0.776	0.546	0.000155889	4
Ramp1	7.17085e-09	0.309864	0.65	0.399	0.000164686	4
Cct5	9.60634e-09	0.360135	0.881	0.677	0.000220619	4
Sec31a	1.09708e-08	0.33632	0.559	0.323	0.000251955	4
Pon2	1.17842e-08	0.343348	0.685	0.431	0.000270636	4
Rpl8	1.41504e-08	0.308652	0.972	0.871	0.000324978	4
Fam46a	1.96003e-08	0.334911	0.853	0.606	0.000450141	4
Rps18	3.63755e-08	0.305537	1	0.876	0.000835399	4
Prdx2	4.42672e-08	0.304285	0.867	0.625	0.00101664	4
Rbm3	6.14974e-08	0.349192	0.811	0.657	0.00141235	4
Idh1	6.43565e-08	0.330864	0.72	0.476	0.00147801	4
Atp5g1	6.73361e-08	0.32228	0.804	0.626	0.00154644	4
Vamp8	8.982e-08	0.347876	0.944	0.839	0.00206281	4
Metrnl	9.57833e-08	0.31908	0.895	0.616	0.00219976	4
Pid1	1.0118e-07	0.353848	0.839	0.616	0.0023237	4
Ptbp1	1.2617e-07	0.317101	0.678	0.466	0.00289761	4
Ppap2c	6.35604e-07	0.447612	0.301	0.148	0.0145973	4
Il1rn	1.47274e-06	0.399257	0.448	0.249	0.033823	4
Esyt1	1.50161e-06	0.322747	0.65	0.462	0.034486	4
Gcet2	5.84105e-142	1.19325	0.839	0.016	1.34146e-137	5
2020-09-03	4.91676e-135	1.3216	0.875	0.024	1.12918e-130	5
Clec9a	1.40745e-110	1.35057	0.893	0.043	3.23236e-106	5
Xcr1	3.27843e-107	1.37938	0.732	0.023	7.52925e-103	5
A530099J19Rik	5.47008e-105	1.11082	0.696	0.019	1.25626e-100	5
F630111L10Rik	9.18872e-93	1.26486	0.679	0.025	2.11028e-88	5
Dbn1	2.52118e-87	0.740917	0.643	0.024	5.79014e-83	5
Tlr3	6.16215e-87	1.1727	0.875	0.067	1.4152e-82	5
Btla	2.76068e-85	1.11556	0.839	0.056	6.34017e-81	5
Kit	5.39271e-82	0.408769	0.661	0.028	1.23849e-77	5
Fam149a	1.48429e-78	0.830248	0.661	0.032	3.40881e-74	5
Cxx1c	1.16424e-72	1.19688	0.875	0.088	2.67379e-68	5
Htr7	6.79945e-71	0.543682	0.411	0.007	1.56156e-66	5
Cadm1	2.1825e-70	1.04574	0.857	0.082	5.01232e-66	5
Lrrc1	5.2608e-68	0.339091	0.554	0.024	1.2082e-63	5
Mycl1	7.27584e-67	0.640277	0.554	0.025	1.67097e-62	5
P2ry10	2.82747e-65	1.06723	0.839	0.083	6.49356e-61	5
Ifi205	4.27272e-62	1.43846	0.964	0.156	9.81273e-58	5
H2-Oa	6.18949e-62	1.03223	0.839	0.087	1.42148e-57	5
Itgae	2.70991e-60	0.7923	0.393	0.01	6.22359e-56	5
Pdia5	1.13664e-58	0.741851	0.625	0.045	2.6104e-54	5
Gpr171	2.68157e-58	1.7094	0.786	0.086	6.15849e-54	5
Hepacam2	1.10998e-57	1.38136	0.839	0.103	2.54917e-53	5
Bcl2l14	1.1044e-56	0.471983	0.357	0.008	2.53637e-52	5
Flt3	1.10834e-54	0.918287	0.857	0.108	2.54541e-50	5
H2-Ob	1.13876e-50	1.46849	0.857	0.136	2.61528e-46	5
Cxcr3	1.50012e-49	0.831291	0.518	0.036	3.44519e-45	5
Cyp8b1	1.24722e-46	0.379027	0.25	0.003	2.86437e-42	5
C530028O21Rik	9.2567e-45	0.372986	0.554	0.05	2.12589e-40	5
Fcrla	9.59896e-45	0.812935	0.464	0.033	2.2045e-40	5
Dpp4	1.36692e-44	1.11118	0.911	0.182	3.13928e-40	5
P2ry14	1.60134e-44	0.751187	0.589	0.06	3.67763e-40	5
2020-09-06	4.26529e-44	1.27583	0.929	0.202	9.79566e-40	5
Lrrk2	4.5204e-44	0.642314	0.768	0.11	1.03815e-39	5
Fam40b	1.75442e-43	0.453883	0.554	0.05	4.02921e-39	5
Trim35	2.04186e-41	1.11845	0.911	0.202	4.68934e-37	5
Wdfy4	2.65515e-40	1.73524	1	0.369	6.09782e-36	5
Klrb1b	3.72234e-40	0.613256	0.571	0.058	8.54872e-36	5
Plekha5	4.94278e-40	0.439868	0.429	0.031	1.13516e-35	5
Fmnl2	1.50832e-39	0.34781	0.696	0.097	3.46402e-35	5
Cd24a	1.42912e-38	1.5488	1	0.322	3.28212e-34	5
Tnni2	1.62936e-38	0.325108	0.714	0.103	3.74198e-34	5
Naga	3.47761e-37	1.94382	0.982	0.384	7.98667e-33	5
Irf8	9.73058e-37	1.98836	1	0.47	2.23473e-32	5
Gm11545	1.39821e-36	0.406535	0.268	0.009	3.21112e-32	5
Naaa	2.3378e-36	2.02451	1	0.644	5.369e-32	5
Arsb	4.97368e-36	1.02024	0.893	0.217	1.14226e-31	5
Cst3	2.00031e-35	1.7868	1	0.994	4.59391e-31	5
Grasp	1.1861e-33	0.690261	0.571	0.08	2.72399e-29	5
Timd4	2.88453e-33	0.918082	0.589	0.082	6.6246e-29	5
Ckb	6.27934e-33	1.73386	1	0.559	1.44211e-28	5
Klrk1	2.66436e-32	0.824024	0.714	0.122	6.11897e-28	5
Ece1	4.70514e-32	1.17219	0.875	0.25	1.08058e-27	5
Havcr2	7.01118e-32	0.9633	0.75	0.153	1.61019e-27	5
Nup210	8.93612e-32	0.606641	0.786	0.159	2.05227e-27	5
Zbtb46	1.18051e-31	0.348152	0.5	0.058	2.71117e-27	5
Tspan33	1.7664e-30	0.591206	0.536	0.071	4.05672e-26	5
Fam46c	4.88745e-30	0.862365	0.661	0.122	1.12245e-25	5
Pik3cb	1.03854e-29	0.367323	0.607	0.097	2.38511e-25	5
Ppt1	1.06385e-29	1.8838	0.982	0.612	2.44325e-25	5
Parvg	1.11882e-29	0.632334	0.732	0.15	2.56948e-25	5
Mllt3	1.43861e-29	0.386472	0.518	0.074	3.30391e-25	5
Pak1	1.55256e-29	1.01372	0.893	0.274	3.56562e-25	5
Ttc39a	3.33491e-29	0.468138	0.304	0.021	7.65896e-25	5
Ppm1m	5.91371e-29	1.15451	0.875	0.298	1.35814e-24	5
Plbd1	2.07228e-28	1.42604	1	0.752	4.7592e-24	5
Nr4a2	2.12981e-28	1.62674	0.946	0.339	4.89132e-24	5
Rab43	4.27044e-28	1.18412	0.982	0.521	9.80749e-24	5
Dkk3	6.01441e-27	0.540728	0.375	0.041	1.38127e-22	5
Itgb7	6.63016e-27	1.32801	0.946	0.36	1.52268e-22	5
Slamf7	8.46481e-27	0.692946	0.946	0.281	1.94403e-22	5
5430435G22Rik	3.05207e-26	1.50186	0.946	0.464	7.00939e-22	5
Srgap3	4.67847e-26	0.673758	0.464	0.065	1.07446e-21	5
Rnase6	5.52282e-26	1.14719	0.911	0.345	1.26837e-21	5
Anxa6	5.99215e-26	1.36892	0.964	0.525	1.37616e-21	5
Tbc1d8	4.16831e-25	0.699982	0.804	0.233	9.57293e-21	5
Slc25a20	4.25878e-25	0.750407	0.893	0.268	9.78071e-21	5
Fnbp1	6.05508e-25	1.20374	0.982	0.583	1.39061e-20	5
BC028528	7.89496e-25	1.00722	0.964	0.47	1.81316e-20	5
Slc22a18	1.20853e-24	0.477737	0.339	0.035	2.77551e-20	5
Rpsa	1.27779e-24	0.883295	1	0.908	2.93458e-20	5
Pafah1b3	5.78751e-24	0.385974	0.714	0.17	1.32916e-19	5
Psap	1.22233e-23	0.956191	1	0.962	2.80721e-19	5
Cybasc3	1.49409e-23	0.851758	0.786	0.232	3.43132e-19	5
Ncoa7	1.70548e-23	1.07247	0.732	0.225	3.9168e-19	5
Nek6	2.18645e-23	0.674416	0.571	0.114	5.02139e-19	5
Tlr11	2.23785e-23	0.425529	0.304	0.029	5.13944e-19	5
Unc119b	2.51588e-23	0.662546	0.679	0.172	5.77798e-19	5
Pkib	4.48954e-23	0.616683	0.679	0.168	1.03107e-18	5
Psme1	9.43009e-23	0.967468	0.982	0.734	2.16571e-18	5
Amica1	1.72133e-22	0.524685	0.821	0.237	3.95321e-18	5
Cd83	2.37721e-22	1.26964	1	0.643	5.45951e-18	5
Rpl14	2.87434e-22	0.768421	1	0.858	6.60122e-18	5
Rps11	4.62764e-22	0.805898	1	0.906	1.06278e-17	5
Psmb9	5.30882e-22	0.912769	0.946	0.555	1.21922e-17	5
Itpr1	6.96375e-22	0.539964	0.786	0.221	1.59929e-17	5
Spint2	7.27928e-22	0.414727	0.536	0.112	1.67176e-17	5
Tbc1d9	8.22644e-22	0.401892	0.804	0.256	1.88928e-17	5
Plcb2	8.39208e-22	0.394712	0.643	0.153	1.92732e-17	5
Cyp2s1	1.30222e-21	0.452991	0.304	0.032	2.99068e-17	5
Rpl13	1.46646e-21	0.73758	1	0.923	3.36787e-17	5
Rpl3	1.79236e-21	0.770094	1	0.871	4.11633e-17	5
Sub1	2.13215e-21	0.923678	0.982	0.846	4.89669e-17	5
Asb2	3.4746e-21	0.353153	0.304	0.032	7.97977e-17	5
Gm2a	4.88114e-21	1.20357	1	0.915	1.121e-16	5
Erlin1	5.52977e-21	0.608441	0.786	0.248	1.26997e-16	5
Psmb8	6.70001e-21	0.974554	1	0.786	1.53872e-16	5
Dctpp1	1.05819e-20	0.33367	0.75	0.223	2.43023e-16	5
Plp2	1.42639e-20	0.595773	0.929	0.407	3.27584e-16	5
Tssc4	1.51059e-20	0.461571	0.696	0.18	3.46923e-16	5
Ppap2a	2.11347e-20	0.661348	0.446	0.085	4.8538e-16	5
Mpeg1	2.79778e-20	0.973534	1	0.726	6.42537e-16	5
Phf11	3.34283e-20	0.949351	0.625	0.169	7.67715e-16	5
H2-Ab1	4.68958e-20	0.927966	1	0.77	1.07701e-15	5
Rpl18a	5.10761e-20	0.713621	1	0.976	1.17301e-15	5
Txndc15	5.31693e-20	0.928077	0.804	0.314	1.22109e-15	5
Atox1	7.13179e-20	0.691527	1	0.848	1.63789e-15	5
St3gal5	9.36339e-20	0.689225	0.893	0.329	2.1504e-15	5
Fbl	1.20452e-19	0.537949	0.929	0.441	2.76631e-15	5
Rps5	1.5596e-19	0.708465	1	0.879	3.58178e-15	5
Rps3a	2.04045e-19	0.637146	1	0.893	4.68609e-15	5
Rps2	2.26687e-19	0.739708	1	0.875	5.20609e-15	5
Rps3	2.30245e-19	0.688077	1	0.917	5.28781e-15	5
Syngr2	4.19858e-19	0.925023	0.982	0.714	9.64245e-15	5
Tmsb10	4.71688e-19	0.673478	1	0.79	1.08328e-14	5
Ero1lb	5.14312e-19	0.492693	0.804	0.279	1.18117e-14	5
Rps6	5.70515e-19	0.652017	1	0.849	1.31025e-14	5
H2afz	6.34882e-19	0.891084	1	0.834	1.45807e-14	5
Cdk14	9.99329e-19	0.408473	0.768	0.277	2.29506e-14	5
Rpl17	1.02937e-18	0.634411	1	0.935	2.36406e-14	5
Prkar2a	1.29466e-18	0.570472	0.696	0.213	2.97331e-14	5
Crem	1.40394e-18	0.909027	0.875	0.387	3.22429e-14	5
Phlpp1	2.16802e-18	0.416685	0.446	0.087	4.97906e-14	5
Ptms	2.2096e-18	0.410654	0.964	0.599	5.07456e-14	5
Bcl6	2.59639e-18	0.35071	0.929	0.418	5.96286e-14	5
Rpl32	2.89665e-18	0.618519	1	0.878	6.65245e-14	5
Rpl4	3.11315e-18	0.716954	1	0.902	7.14966e-14	5
Cytip	6.05559e-18	0.973329	1	0.68	1.39073e-13	5
Rplp0	6.60547e-18	0.707131	1	0.944	1.51701e-13	5
Rpl13a	1.21903e-17	0.59896	1	0.915	2.79963e-13	5
Cd9	1.23295e-17	0.449149	0.982	0.532	2.83158e-13	5
Qpct	1.65071e-17	0.85132	0.679	0.221	3.79103e-13	5
Eef1a1	1.66158e-17	0.716233	1	0.98	3.81597e-13	5
Gng10	3.35104e-17	0.794359	0.982	0.561	7.696e-13	5
Dock10	7.86195e-17	0.667458	0.929	0.468	1.80558e-12	5
Tbc1d4	8.6397e-17	0.311189	0.571	0.142	1.98419e-12	5
Tap2	1.13482e-16	0.88782	0.875	0.456	2.60623e-12	5
Leprel1	1.30314e-16	0.320988	0.411	0.078	2.9928e-12	5
Rpl8	1.38942e-16	0.66967	1	0.878	3.19094e-12	5
Fyn	1.47064e-16	0.551343	0.696	0.225	3.37748e-12	5
Lsp1	1.49261e-16	0.704037	1	0.818	3.42792e-12	5
Rps7	1.58378e-16	0.564799	1	0.894	3.63732e-12	5
Rpl10	2.08352e-16	0.559951	1	0.919	4.78501e-12	5
Pla2g16	3.39066e-16	0.41716	0.643	0.196	7.78699e-12	5
Adam19	3.52539e-16	0.447949	0.75	0.25	8.09642e-12	5
Rpl5	3.7646e-16	0.638925	1	0.861	8.64579e-12	5
Bcl2a1d	4.11482e-16	0.757928	0.875	0.396	9.4501e-12	5
Eef1b2	5.10853e-16	0.719709	1	0.791	1.17322e-11	5
Gm4902	5.40674e-16	0.921989	0.839	0.417	1.24171e-11	5
Arih2	6.71674e-16	0.409031	0.857	0.39	1.54257e-11	5
Arhgap5	8.48673e-16	0.329555	0.571	0.161	1.94906e-11	5
Cyb5	1.01779e-15	0.571822	0.964	0.538	2.33745e-11	5
Pmaip1	1.04752e-15	1.04288	0.929	0.553	2.40574e-11	5
H2-Aa	1.31325e-15	0.813134	1	0.762	3.01601e-11	5
Rab11fip1	1.4704e-15	0.689621	0.768	0.322	3.37693e-11	5
Rpl9	1.55714e-15	0.607317	1	0.918	3.57612e-11	5
Ahr	1.6783e-15	0.538824	0.661	0.228	3.85438e-11	5
Cxcl16	2.00665e-15	0.516153	0.857	0.344	4.60847e-11	5
Pfkp	2.12304e-15	1.00303	0.857	0.411	4.87578e-11	5
Jak2	2.3892e-15	0.57825	0.732	0.284	5.48705e-11	5
Lpcat1	2.60379e-15	0.595435	0.518	0.143	5.97986e-11	5
Rps18	2.61997e-15	0.645586	1	0.887	6.01703e-11	5
Rps13	2.63037e-15	0.557803	1	0.899	6.04091e-11	5
Olfm1	2.70068e-15	0.681441	0.911	0.436	6.20238e-11	5
Rpl19	2.70151e-15	0.574675	1	0.876	6.20428e-11	5
Slc46a3	2.74657e-15	0.430918	0.518	0.131	6.30777e-11	5
Lpcat4	2.95448e-15	0.354214	0.5	0.123	6.78525e-11	5
Rps16	3.28487e-15	0.507069	1	0.919	7.54403e-11	5
Rps20	3.42163e-15	0.478461	1	0.87	7.85811e-11	5
Srebf2	4.29816e-15	0.615564	0.732	0.285	9.87115e-11	5
Gatm	4.3832e-15	0.677298	0.786	0.317	1.00665e-10	5
Serpinb6b	5.05764e-15	0.35472	0.214	0.023	1.16154e-10	5
H2-Eb1	6.66587e-15	0.772617	1	0.702	1.53088e-10	5
Cyfip2	7.01859e-15	0.30618	0.643	0.203	1.61189e-10	5
Rab32	8.12858e-15	0.690455	0.821	0.407	1.86681e-10	5
Id2	1.24634e-14	0.727256	0.929	0.48	2.86236e-10	5
Rps4x	2.76343e-14	0.681756	1	0.859	6.3465e-10	5
Eef2	3.55205e-14	0.733729	1	0.908	8.15764e-10	5
Tap1	3.62775e-14	0.816401	0.857	0.465	8.33149e-10	5
Cd74	3.74542e-14	0.741519	1	0.846	8.60174e-10	5
Fgl2	4.202e-14	0.652849	0.875	0.47	9.65032e-10	5
Ppp1r11	4.38567e-14	0.640455	0.857	0.45	1.00721e-09	5
Gpr137b	5.17777e-14	0.530918	0.696	0.279	1.18913e-09	5
Napsa	5.43602e-14	0.596827	1	0.494	1.24844e-09	5
Rps26	5.61552e-14	0.561454	1	0.877	1.28966e-09	5
H2afy	5.72425e-14	0.605796	1	0.785	1.31463e-09	5
Alcam	6.31964e-14	0.503713	0.946	0.49	1.45137e-09	5
Agpat3	6.75683e-14	0.404354	0.571	0.168	1.55177e-09	5
4930506M07Rik	9.63796e-14	0.355158	0.768	0.323	2.21346e-09	5
Rpl31	1.02408e-13	0.514076	1	0.878	2.3519e-09	5
Fgd2	1.16114e-13	0.699312	0.893	0.441	2.66668e-09	5
Atpif1	1.17233e-13	0.53861	1	0.717	2.69237e-09	5
Rpl37	1.28689e-13	0.429272	1	0.942	2.95546e-09	5
Itm2c	1.44219e-13	0.583575	0.982	0.659	3.31214e-09	5
Dapp1	1.55476e-13	0.56453	0.857	0.417	3.57067e-09	5
Sod1	1.64016e-13	0.862977	1	0.865	3.7668e-09	5
Pomp	1.65389e-13	0.577752	0.982	0.714	3.79832e-09	5
Rps15a	1.76104e-13	0.416094	1	0.824	4.04441e-09	5
Tbrg1	1.86444e-13	0.489924	0.786	0.344	4.28188e-09	5
Gpr132	2.40668e-13	0.305854	0.911	0.488	5.52717e-09	5
Snx22	2.58156e-13	0.68554	0.518	0.183	5.9288e-09	5
Rpl11	3.12539e-13	0.490548	1	0.846	7.17777e-09	5
Siglecg	3.14857e-13	0.414286	0.375	0.081	7.231e-09	5
Gnb2l1	3.15538e-13	0.654326	1	0.882	7.24664e-09	5
Fgfr1	3.17186e-13	0.517558	0.821	0.369	7.2845e-09	5
Cnbp	3.39636e-13	0.657788	0.982	0.845	7.80008e-09	5
Rpl12	3.5799e-13	0.434176	0.982	0.792	8.22159e-09	5
Slc24a6	3.65657e-13	0.524272	0.768	0.338	8.39769e-09	5
Rpl27	3.75201e-13	0.412504	1	0.876	8.61686e-09	5
Ppp1r16b	3.86956e-13	0.31352	0.446	0.113	8.88683e-09	5
Rpl6	4.9907e-13	0.574379	1	0.853	1.14616e-08	5
Kmo	5.04122e-13	0.552993	0.518	0.156	1.15777e-08	5
Camk1d	5.22784e-13	0.745685	0.893	0.517	1.20063e-08	5
Gramd3	5.8866e-13	0.427201	0.429	0.11	1.35192e-08	5
H2-DMb1	6.01223e-13	0.67104	1	0.688	1.38077e-08	5
Fchsd2	6.17513e-13	0.388556	0.5	0.145	1.41818e-08	5
Bri3bp	7.38567e-13	0.342338	0.786	0.321	1.69619e-08	5
Rpl21	9.79546e-13	0.492573	1	0.905	2.24963e-08	5
Rplp1	1.04779e-12	0.469052	1	0.909	2.40636e-08	5
Mical1	1.12652e-12	0.30465	0.518	0.158	2.58716e-08	5
Nsmaf	1.29903e-12	0.592365	0.696	0.287	2.98335e-08	5
Nuak2	1.53012e-12	0.652776	0.857	0.419	3.51408e-08	5
Slc35c2	1.69837e-12	0.921041	0.732	0.398	3.90049e-08	5
Rpl36	1.93456e-12	0.505327	1	0.897	4.4429e-08	5
Cbfa2t3	2.147e-12	0.447341	0.946	0.509	4.9308e-08	5
Efr3a	2.15251e-12	0.546707	0.804	0.382	4.94345e-08	5
Prss30	2.19211e-12	0.629695	0.232	0.035	5.03441e-08	5
Dpy19l1	2.60964e-12	0.50062	0.804	0.364	5.99331e-08	5
Net1	2.92348e-12	0.373661	0.571	0.192	6.71406e-08	5
Tspan13	2.9992e-12	0.30299	0.893	0.447	6.88797e-08	5
Avpi1	3.15246e-12	0.560689	0.625	0.237	7.23993e-08	5
D10Wsu52e	3.37408e-12	0.620776	0.732	0.344	7.7489e-08	5
Clic4	3.83737e-12	0.731557	0.893	0.533	8.8129e-08	5
Rps19	3.98472e-12	0.465954	1	0.899	9.15131e-08	5
Bcl2a1a	4.17782e-12	0.327451	0.625	0.217	9.59478e-08	5
Haao	4.21972e-12	0.333412	0.518	0.154	9.69102e-08	5
Hmgn1	4.6704e-12	0.502128	0.732	0.314	1.07261e-07	5
Rpl18	5.08934e-12	0.536052	1	0.901	1.16882e-07	5
Tbca	5.71551e-12	0.309836	0.929	0.54	1.31262e-07	5
Sh3bp1	6.26826e-12	0.543235	0.786	0.403	1.43957e-07	5
Got2	6.32992e-12	0.591571	0.768	0.368	1.45373e-07	5
Sdad1	6.94257e-12	0.378946	0.5	0.161	1.59443e-07	5
Unc119	8.21014e-12	0.467962	0.875	0.424	1.88554e-07	5
Rpl23	8.25521e-12	0.468514	1	0.92	1.89589e-07	5
Gpr65	8.36072e-12	0.898193	0.768	0.411	1.92012e-07	5
Actg1	8.71187e-12	0.544511	1	0.989	2.00077e-07	5
A430084P05Rik	8.76218e-12	0.387087	0.446	0.119	2.01232e-07	5
H2-DMa	9.71715e-12	0.622335	1	0.71	2.23164e-07	5
Rpl27a	1.04559e-11	0.385375	1	0.876	2.4013e-07	5
Spag9	1.20166e-11	0.65271	0.982	0.706	2.75972e-07	5
Rps10	1.27237e-11	0.455732	0.982	0.906	2.92213e-07	5
Gm6377	1.34307e-11	0.725611	0.821	0.436	3.08449e-07	5
Rps23	1.3436e-11	0.457984	1	0.918	3.08571e-07	5
Ubfd1	1.34662e-11	0.423195	0.607	0.229	3.09266e-07	5
Calm1	1.69529e-11	0.427601	1	0.976	3.89341e-07	5
Nap1l1	1.78697e-11	0.480521	0.946	0.595	4.10395e-07	5
Rpl39	1.82853e-11	0.306268	1	0.863	4.19941e-07	5
Gas5	1.84436e-11	0.434846	0.982	0.695	4.23576e-07	5
Mkrn1	2.04285e-11	0.677683	0.893	0.576	4.69162e-07	5
Dennd1b	2.05727e-11	0.347768	0.643	0.253	4.72472e-07	5
Mbnl1	2.69292e-11	0.655032	0.982	0.777	6.18457e-07	5
Vrk1	3.37798e-11	0.463561	0.768	0.36	7.75787e-07	5
Acss1	3.63086e-11	0.657554	0.571	0.231	8.33863e-07	5
Npm1	3.87535e-11	0.608045	1	0.81	8.90012e-07	5
Plekho2	4.13416e-11	0.632282	0.911	0.673	9.49452e-07	5
Rpl7	4.33156e-11	0.460653	1	0.901	9.94786e-07	5
Fuca1	4.67193e-11	0.747049	0.946	0.649	1.07295e-06	5
Rpl23a	4.94306e-11	0.307399	1	0.895	1.13522e-06	5
Uba52	6.0421e-11	0.385666	1	0.905	1.38763e-06	5
Lsr	6.05199e-11	0.531506	0.554	0.211	1.3899e-06	5
Txndc5	7.45845e-11	0.525264	0.696	0.302	1.71291e-06	5
Hspa8	8.58302e-11	0.582324	1	0.951	1.97118e-06	5
Gdi2	8.85148e-11	0.683805	1	0.816	2.03283e-06	5
Ifngr1	8.96549e-11	0.661859	0.982	0.777	2.05902e-06	5
Tmsb4x	9.48621e-11	0.378186	1	0.998	2.1786e-06	5
Lmo1	9.59717e-11	0.357404	0.429	0.126	2.20409e-06	5
Evi2b	9.66378e-11	0.618897	0.929	0.625	2.21938e-06	5
Coro7	9.82794e-11	0.45542	0.696	0.319	2.25709e-06	5
Arpc2	1.14688e-10	0.419901	1	0.948	2.63393e-06	5
Gcnt2	1.2413e-10	0.543752	0.625	0.248	2.85078e-06	5
Rps15	1.31605e-10	0.411419	1	0.859	3.02243e-06	5
Eif3g	1.33796e-10	0.393995	0.893	0.476	3.07275e-06	5
Rpl15	1.42226e-10	0.417841	1	0.823	3.26636e-06	5
Ivns1abp	2.04474e-10	0.490398	0.75	0.38	4.69595e-06	5
Rpl24	2.56444e-10	0.392634	0.982	0.855	5.88949e-06	5
Slc1a5	2.72124e-10	0.529627	0.732	0.382	6.24959e-06	5
Stx3	3.00436e-10	0.395933	0.429	0.134	6.89982e-06	5
Rps8	3.34871e-10	0.414027	1	0.893	7.69065e-06	5
Impdh2	3.46595e-10	0.415597	0.768	0.368	7.95991e-06	5
Pi4k2a	3.58391e-10	0.641437	0.75	0.388	8.2308e-06	5
Casp6	4.53423e-10	0.526614	0.554	0.217	1.04133e-05	5
Rpl10a	4.64553e-10	0.365206	1	0.812	1.06689e-05	5
Dnajc8	4.66072e-10	0.449662	0.893	0.589	1.07038e-05	5
Rps14	4.99589e-10	0.442682	1	0.948	1.14736e-05	5
Actr3	5.55639e-10	0.587924	0.982	0.893	1.27608e-05	5
Cldn25	5.95317e-10	0.579283	0.714	0.354	1.3672e-05	5
Trpv2	6.23695e-10	0.441526	0.643	0.267	1.43238e-05	5
Btbd1	6.39291e-10	0.425144	0.714	0.378	1.4682e-05	5
Cd2ap	6.69383e-10	0.342381	0.804	0.453	1.53731e-05	5
Rpl28	9.11494e-10	0.422629	0.982	0.874	2.09334e-05	5
Cd86	9.58861e-10	0.49252	0.786	0.429	2.20212e-05	5
Rps24	1.0001e-09	0.353451	1	0.887	2.29682e-05	5
Ndufa6	1.13516e-09	0.376756	0.982	0.776	2.60701e-05	5
Crip1	1.31019e-09	0.507314	1	0.831	3.00899e-05	5
Fgd6	1.41396e-09	0.408553	0.393	0.123	3.2473e-05	5
Rbm17	1.83231e-09	0.433668	0.786	0.411	4.20808e-05	5
Fryl	2.07403e-09	0.364009	0.554	0.235	4.76322e-05	5
Dusp5	2.1172e-09	0.324683	0.768	0.378	4.86235e-05	5
Gtpbp4	2.37185e-09	0.505742	0.661	0.318	5.44718e-05	5
Tob2	2.56151e-09	0.338147	0.875	0.632	5.88275e-05	5
Plek	2.71608e-09	0.606252	0.982	0.847	6.23776e-05	5
Klhl6	2.79732e-09	0.53521	0.607	0.259	6.42433e-05	5
Cdv3	3.0731e-09	0.412424	0.946	0.626	7.05768e-05	5
Med7	3.07458e-09	0.439772	0.589	0.24	7.06108e-05	5
Gpr183	3.42706e-09	0.509769	0.571	0.247	7.87058e-05	5
Dbnl	3.85652e-09	0.551545	0.929	0.618	8.85687e-05	5
Vars	3.86789e-09	0.346613	0.625	0.27	8.883e-05	5
Commd8	4.22222e-09	0.414024	0.804	0.476	9.69674e-05	5
Sla	4.51956e-09	0.565916	0.857	0.495	0.000103796	5
Etv6	4.78893e-09	0.395139	0.786	0.432	0.000109983	5
Mdh1	5.37138e-09	0.584649	0.839	0.543	0.000123359	5
Mdn1	5.64653e-09	0.435533	0.429	0.148	0.000129678	5
Irf5	5.86498e-09	0.560684	0.911	0.684	0.000134695	5
Eif3e	5.94675e-09	0.499001	0.893	0.611	0.000136573	5
Pdia3	6.09949e-09	0.491216	1	0.862	0.000140081	5
Kctd12	6.55439e-09	0.499655	1	0.819	0.000150528	5
Ptpn18	8.0794e-09	0.447911	0.982	0.723	0.000185551	5
Psme2	8.3944e-09	0.392603	0.929	0.716	0.000192786	5
Ciita	1.2059e-08	0.492839	0.625	0.296	0.000276947	5
Hnrnpab	1.2282e-08	0.502714	1	0.746	0.000282068	5
Rnh1	1.52538e-08	0.505855	0.946	0.638	0.000350318	5
Ifi35	1.63169e-08	0.35919	0.768	0.395	0.000374734	5
Ccdc107	1.77681e-08	0.301458	0.429	0.149	0.000408063	5
Chd7	1.84977e-08	0.480065	0.661	0.345	0.000424819	5
Eef1g	1.89375e-08	0.508359	0.946	0.722	0.000434919	5
2700060E02Rik	2.11459e-08	0.42359	0.857	0.568	0.000485636	5
Uchl3	2.18064e-08	0.339283	0.554	0.221	0.000500805	5
Zfp263	2.3193e-08	0.516474	0.589	0.265	0.000532649	5
Man2b1	2.58278e-08	0.559139	0.946	0.804	0.00059316	5
Caprin1	2.74989e-08	0.591068	0.804	0.527	0.000631539	5
Plekhm3	2.75888e-08	0.561851	0.661	0.335	0.000633605	5
Stk38l	3.29183e-08	0.324911	0.446	0.152	0.000756002	5
Naca	3.55082e-08	0.386155	0.982	0.79	0.000815481	5
Skil	3.56933e-08	0.602369	0.857	0.578	0.000819731	5
Gltp	3.95052e-08	0.439208	0.929	0.716	0.000907276	5
Slamf8	4.0629e-08	0.808375	0.5	0.22	0.000933085	5
Nr4a1	5.34923e-08	0.557184	0.982	0.867	0.0012285	5
Cct4	6.55908e-08	0.615344	0.857	0.572	0.00150636	5
Eif1a	6.60371e-08	0.536841	0.821	0.519	0.00151661	5
Ubash3b	6.67664e-08	0.351343	0.607	0.278	0.00153336	5
Ftsjd2	1.08792e-07	0.341948	0.571	0.285	0.00249853	5
Eif3f	1.25365e-07	0.459232	0.982	0.771	0.00287913	5
Ldha	1.31314e-07	0.468241	0.982	0.835	0.00301575	5
Ppfia4	1.31705e-07	0.325984	0.625	0.287	0.00302475	5
Ctnna1	1.36953e-07	0.405693	0.893	0.584	0.00314526	5
Prpf8	1.41611e-07	0.423019	0.696	0.387	0.00325223	5
Set	1.48478e-07	0.428051	0.964	0.749	0.00340994	5
Cbfb	1.49168e-07	0.36769	0.625	0.335	0.0034258	5
Cct3	1.61912e-07	0.506051	0.768	0.455	0.00371846	5
Eif5a	1.70276e-07	0.368005	1	0.878	0.00391056	5
2410006H16Rik	1.73165e-07	0.300656	0.857	0.581	0.0039769	5
Ptma	1.76053e-07	0.35377	1	0.877	0.00404322	5
Sh3tc1	1.83771e-07	0.300849	0.446	0.173	0.0042205	5
G3bp1	1.84639e-07	0.538941	0.839	0.605	0.00424041	5
Eif4a1	1.9115e-07	0.326323	1	0.865	0.00438995	5
Rpl36al	2.15976e-07	0.337444	0.982	0.754	0.00496011	5
Map4k1	2.17221e-07	0.47497	0.661	0.322	0.00498871	5
Sec61a1	2.41151e-07	0.434887	0.911	0.623	0.00553827	5
Rbbp7	2.41398e-07	0.427539	0.75	0.442	0.00554395	5
Hiat1	2.47777e-07	0.431857	0.696	0.37	0.00569044	5
H13	2.51343e-07	0.514637	0.929	0.661	0.00577234	5
Khk	2.80526e-07	0.450422	0.518	0.231	0.00644255	5
Inpp5d	2.90806e-07	0.353035	0.875	0.644	0.00667866	5
Btg1	3.02543e-07	0.41883	1	0.958	0.0069482	5
Ppme1	3.05765e-07	0.475673	0.464	0.199	0.0070222	5
Eif3h	3.11624e-07	0.350049	0.911	0.7	0.00715676	5
C1qbp	3.38932e-07	0.405166	0.625	0.326	0.00778391	5
Dlgap4	3.70945e-07	0.343714	0.732	0.45	0.00851911	5
Gpcpd1	3.85648e-07	0.540347	0.911	0.581	0.00885679	5
Pnpo	4.70596e-07	0.385968	0.375	0.142	0.0108077	5
Ywhaz	4.75964e-07	0.354301	1	0.94	0.010931	5
Hn1l	4.90444e-07	0.320707	0.375	0.138	0.0112635	5
Mob3a	4.97164e-07	0.48597	0.732	0.455	0.0114179	5
Eif3k	5.49562e-07	0.341798	0.964	0.733	0.0126212	5
Atp5b	5.81574e-07	0.464448	0.982	0.88	0.0133564	5
Sgsm3	6.66008e-07	0.449231	0.25	0.075	0.0152955	5
Adam22	6.71913e-07	0.388199	0.25	0.071	0.0154311	5
Hcls1	6.75367e-07	0.374789	0.964	0.81	0.0155105	5
Cyp27a1	6.95047e-07	0.4283	0.625	0.321	0.0159624	5
Paics	7.05907e-07	0.455549	0.714	0.418	0.0162119	5
Arhgap22	7.96973e-07	0.351452	0.286	0.089	0.0183033	5
Gars	8.26271e-07	0.347473	0.607	0.311	0.0189761	5
Isyna1	9.49707e-07	0.387994	0.589	0.3	0.021811	5
Arf6	9.53915e-07	0.401372	0.929	0.767	0.0219076	5
Wnk1	1.05304e-06	0.617532	0.911	0.767	0.0241842	5
Rps25	1.07495e-06	0.343209	1	0.935	0.0246873	5
BC035044	1.17369e-06	0.387032	0.411	0.164	0.0269549	5
Mysm1	1.35517e-06	0.402511	0.554	0.288	0.0311228	5
Runx3	1.46097e-06	0.338381	0.464	0.199	0.0335527	5
Ppa1	1.75396e-06	0.393692	0.393	0.164	0.0402815	5
Mnda	2.00106e-06	0.381254	0.643	0.311	0.0459564	5
Cd300e	5.65118e-129	2.01712	0.736	0.012	1.29785e-124	6
S1pr5	1.15006e-106	1.30539	0.774	0.027	2.64124e-102	6
Ace	5.31019e-101	1.67095	0.981	0.068	1.21954e-96	6
Eno3	5.28973e-68	1.95657	0.774	0.064	1.21484e-63	6
Treml4	1.12198e-60	2.03214	0.906	0.118	2.57673e-56	6
Tmem26	3.43841e-51	0.556714	0.321	0.007	7.89665e-47	6
Spn	1.17131e-50	1.47611	0.887	0.147	2.69003e-46	6
Gngt2	1.80439e-43	1.9504	0.981	0.3	4.14397e-39	6
Emr4	3.51295e-43	1.59398	0.925	0.205	8.06784e-39	6
Dusp16	2.39651e-39	1.83419	0.849	0.184	5.50382e-35	6
Apoc2	1.38975e-38	1.58787	0.868	0.18	3.1917e-34	6
Nrarp	2.41095e-38	0.546336	0.302	0.012	5.537e-34	6
Itgal	9.07028e-36	1.97333	0.962	0.328	2.08308e-31	6
Slc12a2	2.8237e-35	0.848601	0.528	0.06	6.4849e-31	6
Ceacam1	7.21038e-35	2.05025	0.962	0.338	1.65594e-30	6
Tgm2	2.44758e-34	1.51895	0.925	0.243	5.62111e-30	6
Ly6i	7.74906e-34	1.28843	0.509	0.057	1.77965e-29	6
L1cam	2.39385e-33	0.946653	0.604	0.085	5.49771e-29	6
Tcf7l2	5.2998e-33	0.941389	0.83	0.21	1.21715e-28	6
Rap1gap2	3.82135e-32	1.27895	0.755	0.161	8.77611e-28	6
Bcl2	3.52053e-30	1.06697	0.66	0.123	8.08524e-26	6
Pou2f2	5.04494e-30	0.658426	0.887	0.259	1.15862e-25	6
Pglyrp1	7.88e-29	1.03293	0.943	0.27	1.80972e-24	6
Abi3	3.54705e-28	1.08499	0.774	0.193	8.14616e-24	6
Stk10	1.18348e-27	1.43737	0.981	0.409	2.71797e-23	6
Cyfip2	1.32769e-27	1.25742	0.774	0.197	3.04918e-23	6
Tgfbr3	3.84584e-27	0.579809	0.358	0.034	8.83236e-23	6
Cyp2ab1	1.25622e-26	0.538395	0.472	0.063	2.88503e-22	6
Fcgr4	6.81976e-26	1.49779	0.849	0.272	1.56623e-21	6
Tiam2	3.55859e-24	0.887077	0.491	0.078	8.17265e-20	6
Ldlrad3	8.06772e-24	0.52641	0.509	0.085	1.85283e-19	6
Ear2	1.24899e-23	1.07367	0.925	0.302	2.86842e-19	6
Itgb2	1.46844e-23	1.36779	0.981	0.807	3.37242e-19	6
Rbpms	2.77848e-23	0.891897	0.698	0.184	6.38105e-19	6
Hes1	1.08672e-22	0.660584	0.83	0.266	2.49576e-18	6
B2m	1.16607e-22	0.88147	1	0.986	2.67801e-18	6
Ets1	1.28754e-22	0.493467	0.528	0.102	2.95698e-18	6
Cybb	1.87396e-22	1.25569	1	0.722	4.30374e-18	6
Adrbk2	2.04304e-22	1.14842	0.811	0.268	4.69204e-18	6
Pparg	2.23879e-22	0.336552	0.604	0.116	5.14159e-18	6
Lair1	5.14061e-22	1.2479	0.811	0.264	1.18059e-17	6
Thbd	5.20942e-21	1.07992	0.792	0.258	1.19639e-16	6
Gpx1	1.9501e-20	0.899157	1	0.964	4.4786e-16	6
Lst1	3.48178e-20	0.994722	0.981	0.643	7.99625e-16	6
Myo1g	4.98396e-20	1.35873	0.943	0.492	1.14462e-15	6
Smpdl3a	5.3068e-20	1.28385	0.962	0.545	1.21876e-15	6
Msn	6.21185e-20	1.34602	1	0.816	1.42661e-15	6
Mdm1	3.46034e-19	0.798097	0.491	0.097	7.94702e-15	6
Havcr2	3.57206e-19	0.96277	0.623	0.162	8.20359e-15	6
Dock5	4.3755e-19	0.735339	0.604	0.152	1.00488e-14	6
Rasgrp2	5.55542e-19	1.08357	0.698	0.221	1.27586e-14	6
Ttc7b	6.67463e-19	0.5364	0.434	0.077	1.5329e-14	6
Nr4a1	7.15784e-19	1.07266	1	0.866	1.64387e-14	6
Gsr	4.05118e-18	0.716138	1	0.415	9.30394e-14	6
Rap1b	9.29777e-18	0.857204	1	0.918	2.13533e-13	6
Agpat4	9.30517e-18	1.49115	0.774	0.352	2.13703e-13	6
Dusp5	3.5963e-17	0.937583	0.849	0.375	8.25927e-13	6
Fam49a	4.33313e-17	0.980206	0.887	0.385	9.95146e-13	6
Fabp4	5.06964e-17	0.447235	0.717	0.267	1.16429e-12	6
Napsa	6.42191e-17	0.996866	0.943	0.499	1.47486e-12	6
Arhgef10l	7.48845e-17	0.994566	0.755	0.3	1.7198e-12	6
Tln1	1.03598e-16	0.882837	1	0.862	2.37923e-12	6
Fgr	1.46753e-16	1.16165	0.887	0.465	3.37034e-12	6
Plac8	3.04342e-16	0.821982	0.868	0.322	6.98951e-12	6
Flna	3.77052e-16	1.25027	0.943	0.718	8.65937e-12	6
Ptprc	4.57618e-16	0.838645	0.981	0.927	1.05096e-11	6
Sgk1	5.56086e-16	1.4856	0.811	0.408	1.27711e-11	6
Prr13	5.74325e-16	0.770593	0.981	0.825	1.319e-11	6
Hsd11b1	6.9635e-16	0.976071	0.453	0.103	1.59924e-11	6
Slc44a2	7.64841e-16	0.847326	0.755	0.289	1.75653e-11	6
Pag1	1.27794e-15	0.680195	0.604	0.178	2.93491e-11	6
Cx3cr1	2.28404e-15	0.365485	0.83	0.328	5.24553e-11	6
Itgax	2.91973e-15	0.777226	0.642	0.209	6.70544e-11	6
Pilrb2	3.10709e-15	0.717041	0.868	0.382	7.13575e-11	6
Nupr1	3.26001e-15	1.24767	0.717	0.32	7.48695e-11	6
Ptk2b	3.5338e-15	0.9411	0.774	0.343	8.11574e-11	6
Stap1	3.69051e-15	0.868803	0.698	0.26	8.47563e-11	6
Pecam1	4.375e-15	0.432036	0.396	0.083	1.00476e-10	6
Smc6	4.85126e-15	0.976193	0.83	0.384	1.11414e-10	6
Itga4	6.49869e-15	1.13341	0.943	0.653	1.49249e-10	6
Il17ra	6.79843e-15	0.962498	0.811	0.379	1.56133e-10	6
Cebpb	9.75253e-15	0.676636	1	0.856	2.23976e-10	6
Cdc42ep2	1.24824e-14	0.99799	0.547	0.15	2.86672e-10	6
Spata13	1.53903e-14	0.406225	0.509	0.131	3.53453e-10	6
Sema4d	1.70812e-14	0.788499	0.83	0.379	3.92287e-10	6
Cnst	2.16372e-14	0.383099	0.321	0.055	4.96919e-10	6
Rhoa	2.43265e-14	0.713885	1	0.938	5.58682e-10	6
Fam55d	2.67005e-14	0.382415	0.453	0.102	6.13204e-10	6
Fyb	2.68324e-14	0.791924	0.981	0.722	6.16234e-10	6
Calm1	4.50109e-14	0.745154	1	0.976	1.03372e-09	6
Cytip	5.16635e-14	0.893569	1	0.681	1.1865e-09	6
Ly6e	5.17178e-14	0.814182	1	0.758	1.18775e-09	6
Ywhaz	5.55198e-14	0.711179	1	0.941	1.27507e-09	6
Sat1	1.18911e-13	0.81729	1	0.915	2.73091e-09	6
Cd300a	3.41352e-13	1.00463	0.906	0.719	7.83949e-09	6
Ptpre	4.1471e-13	1.06111	0.887	0.552	9.52423e-09	6
AF251705	4.66034e-13	0.939586	0.849	0.468	1.07029e-08	6
Csf1r	4.86934e-13	0.844052	1	0.753	1.11829e-08	6
Rras	4.94962e-13	0.931885	0.736	0.369	1.13673e-08	6
Gyk	5.49545e-13	0.430568	0.453	0.117	1.26208e-08	6
Fcer1g	5.88112e-13	0.535967	1	0.95	1.35066e-08	6
Hfe	7.35808e-13	1.18178	0.849	0.501	1.68986e-08	6
Klf13	8.23337e-13	0.887493	0.981	0.83	1.89087e-08	6
B4galnt1	1.00408e-12	1.0646	0.774	0.419	2.30596e-08	6
Tmc6	1.10942e-12	0.985387	0.66	0.261	2.54789e-08	6
Hip1	2.28177e-12	0.97011	0.774	0.384	5.24032e-08	6
Cdkn1b	2.46613e-12	0.596013	0.925	0.624	5.66372e-08	6
Limd2	3.41672e-12	0.979122	0.906	0.659	7.84684e-08	6
Cbfa2t3	3.97444e-12	0.952283	0.849	0.515	9.12769e-08	6
Slc16a3	4.98164e-12	0.467153	0.811	0.368	1.14408e-07	6
Pdcd4	5.33004e-12	0.568882	0.962	0.691	1.2241e-07	6
Osgin2	7.22926e-12	0.475592	0.434	0.117	1.66027e-07	6
Btg1	1.13213e-11	0.680354	1	0.958	2.60004e-07	6
Pilra	1.27685e-11	0.924003	0.811	0.446	2.93241e-07	6
Cyp4f18	1.30178e-11	0.970217	0.849	0.504	2.98966e-07	6
Cd9	1.36847e-11	0.923888	0.849	0.54	3.14284e-07	6
H2-K1	1.52698e-11	0.751239	1	0.968	3.50687e-07	6
H2-D1	1.70132e-11	0.512221	1	0.997	3.90725e-07	6
Rassf5	1.74958e-11	0.588849	0.792	0.377	4.0181e-07	6
Cyth3	1.92549e-11	0.426967	0.491	0.154	4.42208e-07	6
Ifitm6	2.15195e-11	0.802111	0.868	0.529	4.94217e-07	6
Ifngr1	2.59116e-11	0.914035	0.981	0.778	5.95087e-07	6
Ripk2	2.63341e-11	0.698443	0.509	0.17	6.04789e-07	6
Rps6ka2	2.8636e-11	0.380497	0.34	0.075	6.57654e-07	6
Serpinb10-ps	3.62429e-11	0.500988	0.377	0.092	8.32354e-07	6
Zfp119a	3.74363e-11	0.552363	0.302	0.062	8.59762e-07	6
Ggta1	4.28136e-11	0.39563	0.415	0.114	9.83257e-07	6
Rps19	5.27471e-11	0.510757	1	0.899	1.21139e-06	6
Smpdl3b	5.92821e-11	1.05502	0.491	0.164	1.36147e-06	6
Clec4a1	1.06755e-10	0.666772	0.906	0.578	2.45174e-06	6
Itgav	1.54621e-10	0.580061	0.585	0.239	3.55102e-06	6
Lrp1	1.94229e-10	0.848502	0.868	0.571	4.46067e-06	6
Tnfrsf1b	1.9737e-10	0.699781	0.962	0.68	4.53279e-06	6
Fyn	2.2514e-10	0.696086	0.585	0.232	5.17056e-06	6
Plaur	2.62701e-10	0.55481	0.962	0.581	6.03319e-06	6
Laptm4a	2.76542e-10	0.705121	0.981	0.828	6.35106e-06	6
Ppm1h	3.29232e-10	0.879367	0.792	0.514	7.56114e-06	6
Fam134b	3.34074e-10	0.38734	0.642	0.268	7.67235e-06	6
Nuak2	3.83496e-10	0.882327	0.774	0.425	8.80738e-06	6
Pira6	4.75527e-10	0.56488	0.472	0.168	1.0921e-05	6
Samsn1	4.94234e-10	0.90198	0.849	0.523	1.13506e-05	6
Gpcpd1	5.61908e-10	0.715203	0.868	0.584	1.29048e-05	6
Smurf2	5.65277e-10	0.404533	0.528	0.201	1.29822e-05	6
Iqgap1	7.04686e-10	0.611587	1	0.966	1.61838e-05	6
Stk24	9.98913e-10	0.789323	0.811	0.545	2.2941e-05	6
Nedd9	1.19679e-09	0.646644	0.642	0.297	2.74855e-05	6
Ssh2	1.24567e-09	0.715404	0.925	0.61	2.8608e-05	6
Myl12b	1.25829e-09	0.635015	0.981	0.886	2.88979e-05	6
Atp1a1	1.29272e-09	1.01973	0.962	0.741	2.96885e-05	6
Filip1l	1.46008e-09	0.908515	0.717	0.408	3.35322e-05	6
Art2a-ps	1.48224e-09	0.315239	0.377	0.114	3.40412e-05	6
Gfpt1	1.84314e-09	0.495817	0.491	0.195	4.23296e-05	6
Cd274	2.14835e-09	0.472307	0.415	0.131	4.93391e-05	6
Tlr13	2.38595e-09	0.629761	0.623	0.272	5.47957e-05	6
Atp1a3	2.46849e-09	0.693504	0.755	0.384	5.66913e-05	6
Birc6	2.81603e-09	0.492903	0.962	0.671	6.4673e-05	6
Id2	2.97032e-09	0.739694	0.792	0.489	6.82165e-05	6
Cd97	3.22301e-09	0.73507	0.943	0.764	7.40196e-05	6
Nadk	3.29689e-09	0.889624	0.906	0.671	7.57165e-05	6
Grk5	3.44344e-09	0.485444	0.434	0.144	7.90821e-05	6
Il10ra	3.51572e-09	1.13788	0.83	0.565	8.07421e-05	6
Ptpn1	3.55397e-09	0.935779	0.868	0.685	8.16205e-05	6
Hck	3.98683e-09	0.881323	0.83	0.508	9.15615e-05	6
Coro1a	4.35869e-09	0.582164	1	0.91	0.000100102	6
Slc11a1	4.37657e-09	0.749218	0.887	0.598	0.000100512	6
Cyba	5.26272e-09	0.41656	1	0.946	0.000120864	6
Sort1	5.68881e-09	0.456597	0.509	0.183	0.000130649	6
Pbxip1	5.97606e-09	0.608469	0.774	0.411	0.000137246	6
Lilra5	6.17522e-09	0.678566	0.302	0.075	0.00014182	6
Lpcat4	7.17679e-09	0.62436	0.396	0.13	0.000164822	6
Cblb	7.66488e-09	0.547978	0.491	0.186	0.000176032	6
Clec4e	8.34287e-09	0.535627	0.717	0.32	0.000191602	6
Cd300ld	1.07633e-08	0.784123	0.849	0.556	0.00024719	6
Cd44	1.26548e-08	0.573631	0.981	0.819	0.00029063	6
Sh2d1b1	1.34376e-08	0.55372	0.415	0.139	0.000308608	6
F10	1.45967e-08	0.558774	0.491	0.174	0.000335229	6
Adssl1	1.84573e-08	0.786354	0.792	0.44	0.00042389	6
Pilrb1	2.19886e-08	0.671781	0.792	0.429	0.000504991	6
D17Wsu92e	2.29097e-08	0.665675	0.698	0.393	0.000526143	6
Fmnl1	2.43245e-08	0.554313	0.849	0.573	0.000558636	6
Lrrfip1	3.11653e-08	0.482993	0.849	0.615	0.000715741	6
Herc4	3.43169e-08	0.440092	0.623	0.33	0.000788122	6
Sirpb1a	3.86132e-08	0.656881	0.566	0.254	0.000886791	6
Abhd12	4.50401e-08	0.795831	0.868	0.645	0.00103439	6
Prkcb	4.75123e-08	0.726825	0.774	0.529	0.00109117	6
Pfn1	5.11459e-08	0.344483	1	0.982	0.00117462	6
Lrrc8d	6.01247e-08	0.385559	0.623	0.318	0.00138082	6
Nod1	6.39498e-08	0.660475	0.434	0.158	0.00146867	6
Trem3	7.12184e-08	0.611141	0.453	0.173	0.0016356	6
Arhgef1	7.75974e-08	0.547377	0.868	0.572	0.0017821	6
[truncated: 885 more rows]

## Sheet: Table S4
Supplementary Table 4: The GO terms that the marker genes of the cell clusters 0 and 2 in the meyloid cells are enriched in
Cluster	Category	Term	Count	%	PValue	Genes	List Total	Pop Hits	Pop Total	Fold Enrichment	Bonferroni	Benjamini	FDR
0	GOTERM_BP_DIRECT	GO:0006897~endocytosis	25	5.72082	2.20097e-12	TFRC, ITSN1, CLTA, SNX30, AP2A2, LRP6, SNX3, SNX2, OPHN1, DPYSL2, MRC1, AP2S1, SNX8, EPS15, SNX5, AP2M1, SH3GL1, SNX6, CD209D, MSR1, DAB2, NECAP2, BIN1, SIGLEC1, RIN2	403	181	18082	6.1973	4.9831e-09	4.983e-09	4.89716e-09
0	GOTERM_BP_DIRECT	GO:0006898~receptor-mediated endocytosis	14	3.20366	5.35855e-10	MSR1, TFRC, CLTC, ADRB2, SIGLECH, TGFBR2, CXCL16, FCGR1, DAB2, FTL1, MRC1, APOE, CD36, FCGR2B	403	60	18082	10.4693	1.21317e-06	6.06587e-07	5.96138e-07
0	GOTERM_BP_DIRECT	GO:0043491~protein kinase B signaling	10	2.28833	1.11778e-07	P2RY12, CD40, CCL12, AXL, CCL3, CCL2, IGF1, GAS6, MERTK, ZFP36L1	403	38	18082	11.8075	0.000253034	8.43554e-05	8.29023e-05
0	GOTERM_BP_DIRECT	GO:0006954~inflammatory response	26	5.94966	2.32284e-07	CSF1R, CCL12, ECM1, CD40, C5AR1, LY96, AIF1, LIPA, PTGS1, C4B, CCL9, CCL8, CCL7, STAB1, CCL3, C3AR1, CCL2, CCL24, CD163, IGFBP4, LY86, P2RX7, CXCL12, AXL, TLR7, PF4	403	344	18082	3.39122	0.000525752	0.000131473	0.000129208
0	GOTERM_BP_DIRECT	GO:0051603~proteolysis involved in cellular protein catabolic process	10	2.28833	4.24765e-06	CTSA, SCPEP1, CTSO, HSPA5, CTSL, CTSH, CTSF, CTSC, LGMN, CTSB	403	57	18082	7.87166	0.0095706	0.00192334	0.0018902
0	GOTERM_BP_DIRECT	GO:0002376~immune system process	25	5.72082	5.53474e-06	C1QB, CD86, C1QA, CSF1R, CD40, DCLRE1C, CLEC4A2, CFH, UNC93B1, LY96, CFP, IFIT3, FCNA, SEC14L1, TNFAIP8L2, SEMA4A, LY86, BST2, FCGR1, OAS2, AXL, TLR7, SERINC3, CFB, C1QC	403	383	18082	2.92875	0.0124525	0.00208844	0.00205247
0	GOTERM_BP_DIRECT	GO:0048247~lymphocyte chemotaxis	8	1.83066	6.60575e-06	CCL24, CCL9, CCL12, CCL8, CCL7, CCL3, CCL2, CXCL16	403	33	18082	10.8772	0.0148442	0.00213649	0.00209968
0	GOTERM_BP_DIRECT	GO:0045087~innate immune response	25	5.72082	1.14935e-05	C1QB, C1QA, CSF1R, CLEC4A2, CFH, UNC93B1, LY96, TREM2, CFP, IFIT3, C4B, FCNA, SEC14L1, TNFAIP8L2, LY86, BST2, FCGR1, ADAM15, OAS2, AXL, ANG, TLR7, SERINC3, CFB, C1QC	403	400	18082	2.80428	0.0256858	0.00318172	0.00312691
0	GOTERM_BP_DIRECT	GO:0006935~chemotaxis	13	2.97483	1.26482e-05	CCL24, CCL12, CMTM3, C5AR1, CXCL16, CCL9, CCL8, CXCL12, CCL7, C3AR1, CCL3, CCL2, PF4	403	118	18082	4.94314	0.0282295	0.00318172	0.00312691
0	GOTERM_BP_DIRECT	GO:0070374~positive regulation of ERK1 and ERK2 cascade	16	3.66133	2.09421e-05	NRP1, CSF1R, CCL24, CCL12, JUN, C5AR1, TREM2, EPOR, CCL9, CCL8, CCL7, TRPV4, CCL3, CCL2, CD36, GAS6	403	188	18082	3.81859	0.0463069	0.00474128	0.00465961
2	GOTERM_BP_DIRECT	GO:0002376~immune system process	31	10.5085	6.52259e-14	IFITM1, IFITM2, CSF1, LST1, HMGB2, HP, IL1F9, NOD2, IL1RAP, NLRP3, CD300LD, CD14, AMICA1, CD300LF, PGLYRP1, PAG1, OASL2, ANXA1, ISG20, FGR, CLEC4D, RNF125, SLPI, OAS3, LCN2, PADI4, CLEC4E, S100A9, H2-Q10, S100A8, TLR13	265	383	18082	5.52285	1.11174e-10	1.1108e-10	1.09971e-10
2	GOTERM_BP_DIRECT	GO:0006954~inflammatory response	28	9.49153	1.20282e-12	NCF1, CSF1, C5AR1, HMGB2, FPR1, IL1F9, FPR2, NOD2, IL1RAP, PTGS2, THBS1, CXCL2, PLA2G7, CLEC7A, CCL6, CCRL2, NLRP3, CD14, KDM6B, CCR1, ANXA1, IL15, TNFRSF1A, IL1B, ADAM8, S100A9, S100A8, TLR13	265	344	18082	5.55393	2.0484e-09	1.0242e-09	1.01398e-09
2	GOTERM_BP_DIRECT	GO:0045087~innate immune response	26	8.81356	1.08043e-09	IFITM1, IFITM2, CSF1, HMGB2, IL1F9, NOD2, IL1RAP, CLEC7A, NLRP3, CD14, PGLYRP1, OASL2, ANXA1, BMX, ISG20, FGR, CLEC4D, TYROBP, SLPI, OAS3, LCN2, PADI4, CLEC4E, S100A9, S100A8, TLR13	265	400	18082	4.43521	1.83998e-06	6.13326e-07	6.07203e-07
2	GOTERM_BP_DIRECT	GO:0030593~neutrophil chemotaxis	12	4.0678	4.50376e-09	CSF3R, CCL6, IL1B, C5AR1, CXCR2, PDE4B, TREM3, AMICA1, CXCL2, TREM1, S100A9, S100A8	265	69	18082	11.8668	7.66987e-06	1.91747e-06	1.89833e-06
2	GOTERM_BP_DIRECT	GO:0006935~chemotaxis	13	4.40678	1.58219e-07	CCR1, C5AR1, HMGB2, FPR1, FPR2, LSP1, CXCL2, CCL6, CCRL2, CXCR2, RAC2, S100A9, S100A8	265	118	18082	7.5173	0.000269411	5.38896e-05	5.33516e-05
2	GOTERM_BP_DIRECT	GO:0032496~response to lipopolysaccharide	15	5.08475	1.24668e-06	CEBPB, NCF2, C5AR1, HMGB2, NOD2, PTGS2, LITAF, CXCL2, TNFRSF1A, SLPI, IL1B, CASP1, TRIB1, JUNB, S100A8	265	197	18082	5.19548	0.00212085	0.00035385	0.000350318
2	GOTERM_BP_DIRECT	GO:0006955~immune response	17	5.76271	2.64118e-06	CCR1, IL15, LST1, OSM, THBS1, CXCL2, IGF1R, TNFRSF1A, CD24A, SLPI, CCL6, OAS3, FTH1, IL1B, LTB, CLEC4E, OASL2	265	272	18082	4.26462	0.00448784	0.000642562	0.000636148
2	GOTERM_BP_DIRECT	GO:0006915~apoptotic process	24	8.13559	1.12562e-05	SRGN, CSRNP1, PLK3, NCF1, C5AR1, G0S2, LSP1, BMX, LITAF, GABARAP, TNFRSF1A, DEDD2, STK17B, CASP1, LCN2, PIM1, FAM32A, CHAC1, PGLYRP1, S100A9, S100A8, YPEL3, TRP53INP1, MCL1	265	570	18082	2.87301	0.0189869	0.00239617	0.00237225

## Sheet: Table S5
Supplementary Table 5: The marker genes of the cell clusters in the mesenchymal stem cells of adipose tissue
gene	p_val	avg_logFC	pct.1	pct.2	p_val_adj	cluster
Dpysl2	3.67009e-96	1.15569	0.993	0.959	8.42872e-92	0
Ubb	6.0403e-94	0.60156	1	1	1.38722e-89	0
Dpt	1.51898e-90	0.846795	0.998	0.982	3.48848e-86	0
Rps18	5.44892e-90	0.651175	0.998	0.999	1.2514e-85	0
Sod1	3.8594e-87	1.21009	0.993	0.994	8.8635e-83	0
Rps25	3.13289e-86	0.60194	0.998	0.996	7.19499e-82	0
Rps19	1.15837e-83	0.547851	0.995	0.999	2.66032e-79	0
Nfia	4.54713e-82	0.787689	1	0.985	1.04429e-77	0
Gm1821	4.15906e-81	0.403116	1	0.997	9.5517e-77	0
Slc39a1	2.27776e-78	1.51928	0.99	0.95	5.2311e-74	0
Rps14	8.92934e-78	0.531894	0.995	0.999	2.05071e-73	0
Rpl34-ps1	3.49187e-75	0.337713	0.985	0.985	8.01942e-71	0
Rpl41	1.18934e-72	0.474846	1	0.999	2.73144e-68	0
Cntn1	1.09797e-71	0.314113	0.229	0.01	2.52159e-67	0
Ptrf	4.45026e-71	0.938573	1	0.999	1.02205e-66	0
Alkbh5	1.87205e-69	1.15399	0.953	0.823	4.29936e-65	0
Rpl18a	2.134e-69	0.466349	1	1	4.90095e-65	0
Rplp0	2.56176e-68	0.525877	0.993	0.999	5.88334e-64	0
4921513D23Rik	3.44949e-68	1.0704	0.889	0.702	7.92209e-64	0
Ftl1	1.29485e-65	0.464994	1	1	2.97376e-61	0
Tubb5	5.26897e-65	0.903514	0.995	0.981	1.21007e-60	0
Sdc4	1.21276e-63	0.988044	0.98	0.921	2.78522e-59	0
Spon2	1.38104e-63	1.08176	0.892	0.685	3.17169e-59	0
Lgals1	5.7153e-59	0.526868	0.995	0.998	1.31258e-54	0
Zfp187	6.51213e-58	0.978721	0.874	0.726	1.49558e-53	0
Malat1	4.26709e-57	0.59934	1	0.999	9.7998e-53	0
Spry2	5.28405e-57	1.04805	0.943	0.831	1.21354e-52	0
Gnb1	1.43612e-56	0.778791	0.995	0.995	3.29819e-52	0
Srsf2	1.58043e-56	1.00964	0.985	0.979	3.62962e-52	0
Rps7	2.63843e-56	0.42702	0.985	0.998	6.05942e-52	0
C330006A16Rik	1.19395e-54	1.10858	0.906	0.851	2.74203e-50	0
B4galt1	1.74118e-54	0.946506	0.985	0.973	3.9988e-50	0
Notch2	5.03686e-54	0.906164	0.948	0.851	1.15677e-49	0
Rps3	2.49037e-51	0.426795	0.985	0.997	5.71938e-47	0
Rps16	3.57712e-51	0.382663	0.975	0.997	8.21521e-47	0
Gja1	4.29954e-51	0.977167	0.872	0.715	9.87432e-47	0
Arglu1	7.7788e-50	0.577283	0.916	0.813	1.78648e-45	0
2020-09-02	8.37508e-49	0.8072	0.988	0.986	1.92342e-44	0
Lsp1	1.36328e-48	0.851072	0.877	0.756	3.1309e-44	0
Rpl3	2.25229e-48	0.444383	0.99	0.997	5.1726e-44	0
Cdkn1b	4.83446e-48	0.418121	0.855	0.653	1.11028e-43	0
Rps9	9.90434e-48	0.385334	0.993	1	2.27463e-43	0
Ifitm2	1.02102e-47	0.395463	0.995	0.998	2.34487e-43	0
Pan3	2.29359e-47	0.529106	0.84	0.669	5.26746e-43	0
Wtap	3.18346e-47	0.69837	0.825	0.698	7.31112e-43	0
Ptp4a2	8.36852e-47	0.691193	0.958	0.952	1.92191e-42	0
Igf2r	1.33537e-46	0.452226	0.914	0.743	3.06682e-42	0
Lum	1.9173e-46	0.647136	0.99	0.977	4.40328e-42	0
Pdcd4	3.19918e-46	0.691932	0.933	0.898	7.34725e-42	0
Rpl17	1.94086e-45	0.370092	0.958	0.996	4.45737e-41	0
Rps26	4.1458e-43	0.349436	0.966	0.995	9.52123e-39	0
Cd81	5.80211e-43	0.450688	1	0.996	1.33251e-38	0
Kdelr2	2.52646e-42	0.778588	0.998	0.988	5.80226e-38	0
Rpl4	3.31251e-42	0.356874	0.995	0.998	7.6075e-38	0
Rpl13	9.90503e-42	0.318394	0.998	1	2.27479e-37	0
Emb	1.47977e-41	0.82982	0.352	0.102	3.39844e-37	0
Kdm6b	9.74283e-41	0.539849	0.963	0.867	2.23754e-36	0
Rps3a	7.89301e-40	0.349219	0.983	0.998	1.81271e-35	0
Klhl9	7.92518e-40	0.651457	0.869	0.735	1.8201e-35	0
Rpl15	9.67259e-40	0.340434	0.973	0.991	2.22141e-35	0
Calm2	1.79473e-39	0.441003	0.99	0.994	4.12178e-35	0
Ncam1	7.38737e-39	0.410324	0.404	0.133	1.69658e-34	0
Rps11	1.35552e-37	0.366865	0.983	0.994	3.11309e-33	0
Gbas	4.31961e-37	0.484768	0.808	0.638	9.92041e-33	0
Btg1	2.6629e-36	0.64884	0.97	0.936	6.11561e-32	0
Eef1a1	3.73983e-36	0.327642	1	0.999	8.58889e-32	0
Rpl6	5.05275e-36	0.375102	0.953	0.995	1.16041e-31	0
Pam	1.8756e-35	0.760763	0.933	0.921	4.3075e-31	0
Dhrs3	3.43886e-35	1.10438	0.865	0.781	7.89769e-31	0
Nufip2	1.21787e-34	0.823315	0.921	0.849	2.79695e-30	0
Hspa5	1.28121e-34	0.488824	0.995	0.998	2.94243e-30	0
Gsk3b	6.54599e-34	0.794697	0.924	0.881	1.50335e-29	0
Rpl9	1.25523e-33	0.325363	0.963	0.996	2.88277e-29	0
Ctsb	1.74637e-33	0.384058	0.998	0.999	4.01072e-29	0
Adamts3	9.30842e-33	0.402905	0.308	0.094	2.13777e-28	0
Sox4	2.01627e-32	0.669295	0.515	0.252	4.63056e-28	0
Ap2a2	2.88078e-32	0.527422	0.926	0.85	6.616e-28	0
Ccdc80	5.61978e-32	1.00992	0.973	0.962	1.29064e-27	0
Insig1	1.20257e-31	0.485313	0.781	0.585	2.76182e-27	0
Klf13	1.22373e-31	0.85886	0.926	0.928	2.81041e-27	0
Lrrc8a	3.81596e-31	0.733428	0.862	0.789	8.76373e-27	0
Npm1	7.1637e-31	0.459829	0.926	0.964	1.64522e-26	0
Gm2a	7.29573e-31	0.600702	0.941	0.901	1.67554e-26	0
Akap12	8.11863e-31	0.670021	0.911	0.876	1.86453e-26	0
Prdx1	2.48541e-30	0.404054	0.975	0.992	5.708e-26	0
Sfrp4	4.32325e-30	1.2664	0.626	0.382	9.92877e-26	0
4921531C22Rik	3.03018e-29	0.836187	0.527	0.285	6.9591e-25	0
Set	3.06883e-29	0.670094	0.914	0.885	7.04787e-25	0
Gpx1	7.33243e-29	0.546719	0.943	0.982	1.68397e-24	0
Rap2b	7.4483e-29	0.501436	0.813	0.666	1.71058e-24	0
Map1lc3b	1.4718e-28	0.517284	0.948	0.963	3.38013e-24	0
Adh1	1.55867e-28	1.36752	0.766	0.753	3.57965e-24	0
2020-09-11	1.30027e-27	0.637569	0.808	0.679	2.9862e-23	0
Hsf2	3.0013e-27	0.313957	0.601	0.406	6.89278e-23	0
Rpl14	5.92459e-27	0.331157	0.961	0.996	1.36064e-22	0
Rps5	6.8087e-27	0.358535	0.958	0.999	1.56369e-22	0
Igfbp3	7.54515e-27	0.800855	0.51	0.262	1.73282e-22	0
Pcnp	9.41791e-27	0.568751	0.919	0.852	2.16292e-22	0
Ccdc109a	1.36749e-26	0.780051	0.714	0.559	3.14057e-22	0
Calm1	3.19612e-26	0.374101	0.968	0.992	7.3402e-22	0
Thbs1	1.68871e-25	0.507724	0.621	0.353	3.87828e-21	0
Gatad1	1.82551e-25	0.753077	0.82	0.755	4.19247e-21	0
Ssr1	5.95734e-25	0.656922	0.943	0.943	1.36816e-20	0
Mitf	7.80135e-25	0.549415	0.586	0.385	1.79166e-20	0
Ncoa3	8.68559e-25	0.666998	0.781	0.701	1.99473e-20	0
Mmp11	8.51467e-24	0.508986	0.441	0.224	1.95548e-19	0
Pdpn	1.97599e-23	0.717802	0.929	0.891	4.53806e-19	0
Plec	2.79515e-23	0.58119	0.867	0.837	6.41935e-19	0
Iqgap1	3.84468e-23	0.482705	0.943	0.918	8.82969e-19	0
Slc25a4	4.74595e-23	0.337145	0.948	0.98	1.08995e-18	0
Vim	6.34433e-23	0.319211	0.993	0.998	1.45704e-18	0
Ywhae	7.15948e-23	0.353417	0.948	0.971	1.64425e-18	0
Ptges3	8.15754e-23	0.38706	0.973	0.933	1.87346e-18	0
Mn1	1.24984e-22	0.883813	0.677	0.554	2.87038e-18	0
Tspan13	1.53172e-21	0.312763	0.266	0.098	3.51775e-17	0
Nras	1.61189e-21	0.798748	0.81	0.72	3.70186e-17	0
Igsf3	1.65337e-21	0.747696	0.608	0.425	3.79713e-17	0
Mfap2	1.21929e-20	0.469725	0.805	0.77	2.80022e-16	0
Inpp4a	1.27986e-20	0.688706	0.645	0.503	2.93933e-16	0
Twf1	1.34766e-20	0.59763	0.84	0.82	3.09503e-16	0
Mxra8	3.83534e-20	0.456363	0.933	0.957	8.80824e-16	0
Dctn4	4.81537e-20	0.421791	0.788	0.705	1.1059e-15	0
Rpl7a	5.29091e-20	0.30803	0.941	0.99	1.21511e-15	0
Hmbs	6.417e-20	0.969936	0.613	0.476	1.47373e-15	0
Dusp1	6.48713e-20	0.389857	0.998	0.996	1.48983e-15	0
Nupr1	7.09251e-20	0.427897	0.936	0.931	1.62887e-15	0
Gstt1	1.00372e-19	0.496028	0.869	0.884	2.30513e-15	0
Tacc1	1.07445e-19	0.364486	0.894	0.763	2.46758e-15	0
Gnb2l1	1.26249e-19	0.382086	0.963	0.993	2.89944e-15	0
Gpm6b	1.87206e-19	0.553815	0.633	0.483	4.29937e-15	0
Maf	3.69039e-19	0.403751	0.749	0.634	8.47536e-15	0
Dapk2	4.2309e-19	0.34236	0.315	0.138	9.71669e-15	0
Acot2	1.03102e-18	0.418364	0.554	0.399	2.36785e-14	0
Dgat1	2.76127e-18	0.518068	0.601	0.445	6.34153e-14	0
Lgr4	3.68804e-18	0.645486	0.458	0.286	8.46996e-14	0
Marcks	1.89089e-17	0.54184	0.943	0.876	4.34262e-13	0
Ccdc6	2.95674e-17	0.91754	0.702	0.618	6.79044e-13	0
Cxcl16	3.65247e-17	0.672798	0.559	0.424	8.38827e-13	0
Eef1g	7.82038e-17	0.346922	0.882	0.951	1.79603e-12	0
Actr2	8.72117e-17	0.39452	0.921	0.925	2.0029e-12	0
Ech1	1.11531e-16	0.489884	0.823	0.86	2.56142e-12	0
2410006H16Rik	2.37374e-16	0.331227	0.704	0.691	5.45153e-12	0
Sparcl1	8.5343e-16	0.446732	0.847	0.767	1.95999e-11	0
Pdp2	1.10548e-15	0.348852	0.246	0.105	2.53886e-11	0
Postn	1.34244e-15	0.414294	0.7	0.499	3.08305e-11	0
Znf512b	1.83845e-15	0.625828	0.475	0.315	4.22219e-11	0
Gas7	2.32329e-15	1.00417	0.884	0.868	5.33567e-11	0
Apoe	4.42373e-15	0.610357	0.914	0.803	1.01595e-10	0
Ier2	5.38343e-15	0.315774	0.98	0.989	1.23636e-10	0
Ube2h	6.67752e-15	0.616988	0.776	0.736	1.53356e-10	0
Sat1	7.31042e-15	0.548081	0.924	0.955	1.67891e-10	0
Pamr1	1.44522e-14	0.462429	0.648	0.473	3.31909e-10	0
Otub1	1.4797e-14	0.430123	0.768	0.708	3.39829e-10	0
Spon1	1.73662e-14	0.473408	0.68	0.552	3.98833e-10	0
Rpl5	8.82019e-14	0.300321	0.948	0.996	2.02565e-09	0
Csnk2a1	9.40128e-14	0.322963	0.894	0.834	2.1591e-09	0
Mylip	1.71308e-13	0.467499	0.643	0.527	3.93425e-09	0
Ttyh2	5.21149e-13	1.08662	0.539	0.413	1.19687e-08	0
Nfib	6.43535e-13	0.431254	0.953	0.961	1.47794e-08	0
Cd55	1.01281e-12	0.520146	0.709	0.66	2.32603e-08	0
Fam69a	1.64642e-12	0.46977	0.463	0.32	3.78116e-08	0
Steap3	2.00922e-12	0.525703	0.818	0.799	4.61438e-08	0
Whsc1l1	3.38168e-12	0.604435	0.786	0.748	7.76637e-08	0
Ddhd2	4.33047e-12	0.638611	0.606	0.547	9.94536e-08	0
Eef1b2	4.37013e-12	0.323861	0.906	0.945	1.00364e-07	0
Adam10	5.69665e-12	0.376001	0.727	0.665	1.30829e-07	0
Cmtm3	6.43656e-12	0.373999	0.781	0.82	1.47822e-07	0
Etfa	9.96535e-12	0.391669	0.813	0.832	2.28864e-07	0
4933407H18Rik	1.11087e-11	0.39587	0.48	0.344	2.55122e-07	0
Arpc1b	1.14786e-11	0.301435	0.911	0.961	2.63616e-07	0
4933434E20Rik	1.34568e-11	0.654373	0.628	0.551	3.09048e-07	0
Snai2	1.51321e-11	0.369899	0.318	0.186	3.47523e-07	0
Myoc	2.03822e-11	0.590908	0.315	0.171	4.68099e-07	0
Acaa2	2.08994e-11	0.400176	0.82	0.868	4.79975e-07	0
Tug1	2.18823e-11	0.436075	0.672	0.553	5.0255e-07	0
Pea15a	2.26006e-11	0.361872	0.83	0.849	5.19046e-07	0
Ado	2.47993e-11	0.384441	0.574	0.427	5.69542e-07	0
Cxcl12	3.77274e-11	0.609472	0.835	0.801	8.66448e-07	0
Csrnp2	3.88784e-11	0.392289	0.372	0.244	8.92881e-07	0
D4Wsu53e	6.80403e-11	0.361227	0.916	0.957	1.56261e-06	0
Actb	1.10498e-10	0.326287	1	1	2.53771e-06	0
Dnajc18	1.18016e-10	0.59977	0.502	0.376	2.71035e-06	0
Plk2	1.24086e-10	0.346036	0.584	0.435	2.84977e-06	0
Skp1a	1.25704e-10	0.374529	0.919	0.94	2.88692e-06	0
Usp22	2.78034e-10	0.748507	0.616	0.562	6.38532e-06	0
Litaf	3.12956e-10	0.354552	0.855	0.856	7.18734e-06	0
H2afz	3.22307e-10	0.30485	0.761	0.824	7.40211e-06	0
Klhl24	3.75537e-10	0.402693	0.589	0.483	8.62458e-06	0
Mettl7a1	4.82063e-10	0.461638	0.618	0.53	1.1071e-05	0
Gtf2a1	4.94392e-10	0.458097	0.655	0.556	1.13542e-05	0
Dusp3	8.00657e-10	0.636377	0.751	0.773	1.83879e-05	0
Serpinh1	8.13797e-10	0.348532	1	0.996	1.86897e-05	0
Csrp2	8.58994e-10	0.337952	0.783	0.776	1.97277e-05	0
Fstl1	9.99043e-10	0.300181	0.998	0.996	2.2944e-05	0
Gadd45b	1.56549e-09	0.335415	0.791	0.848	3.59531e-05	0
Pbx1	1.56913e-09	0.420367	0.736	0.725	3.60366e-05	0
Tcf7l2	2.15729e-09	0.366939	0.842	0.878	4.95443e-05	0
Tmem119	2.41163e-09	0.42088	0.766	0.709	5.53856e-05	0
C1qtnf3	2.60749e-09	0.341382	0.308	0.183	5.98836e-05	0
Foxn3	3.94715e-09	0.416024	0.66	0.605	9.06503e-05	0
Thbd	3.95281e-09	0.321198	0.845	0.833	9.07803e-05	0
Fibin	6.48655e-09	0.360617	0.288	0.17	0.00014897	0
Rspo1	1.16343e-08	0.36674	0.47	0.358	0.000267193	0
Fam89b	1.41893e-08	0.357715	0.586	0.543	0.000325873	0
Cnn3	1.801e-08	0.359083	0.86	0.868	0.000413618	0
Phactr2	2.07216e-08	0.735754	0.621	0.588	0.000475893	0
Btg2	2.14736e-08	0.461043	0.975	0.988	0.000493163	0
Junb	3.75112e-08	0.362215	0.993	0.993	0.000861482	0
Ggt5	4.04295e-08	0.413821	0.623	0.564	0.000928504	0
D17H6S53E	5.017e-08	0.304159	0.387	0.301	0.0011522	0
Spin1	6.78312e-08	0.483371	0.635	0.621	0.00155781	0
Mfge8	1.21393e-07	0.300545	0.931	0.934	0.00278791	0
Cd9	1.26972e-07	0.322634	0.897	0.849	0.00291604	0
Ece1	2.10921e-07	0.651621	0.791	0.788	0.00484402	0
Tspyl1	2.39305e-07	0.350172	0.68	0.612	0.00549587	0
Pfas	2.97911e-07	0.369446	0.333	0.241	0.00684182	0
Islr	3.2631e-07	0.306166	0.919	0.926	0.00749403	0
Hn1	4.022e-07	0.341261	0.884	0.902	0.00923692	0
Gpx3	4.12651e-07	0.361169	0.968	0.969	0.00947695	0
Fndc3a	5.67328e-07	0.338765	0.613	0.587	0.0130292	0
Ctsh	5.77902e-07	0.332362	0.857	0.883	0.0132721	0
Kdsr	6.24387e-07	0.327777	0.591	0.513	0.0143397	0
Ppp2r5c	6.56103e-07	0.445953	0.7	0.668	0.0150681	0
Tmem126a	6.98065e-07	0.33913	0.645	0.62	0.0160318	0
Stim2	1.06037e-06	0.424305	0.502	0.443	0.0243525	0
Hist1h2bc	1.27651e-06	0.308382	0.643	0.648	0.0293164	0
Paip2	1.30942e-06	0.334594	0.837	0.872	0.030072	0
Epdr1	1.34827e-06	0.387114	0.549	0.467	0.0309643	0
2510006D16Rik	1.96354e-06	0.369248	0.68	0.701	0.0450946	0
Tmem9	2.1423e-06	0.329954	0.574	0.539	0.0491999	0
Wrb	2.16866e-06	0.597296	0.414	0.338	0.0498055	0
Cxcl14	5.28373e-114	0.839571	0.687	0.154	1.21346e-109	1
Srpx	5.24057e-83	0.985663	0.988	0.735	1.20355e-78	1
Sparc	6.56152e-73	0.811015	1	0.999	1.50692e-68	1
Col1a2	9.92519e-67	0.985066	1	1	2.27942e-62	1
Col1a1	4.20859e-65	1.18168	1	0.993	9.66544e-61	1
Col3a1	5.00912e-65	0.866182	1	0.996	1.15039e-60	1
Mmp3	2.21395e-64	1.20122	0.763	0.32	5.08456e-60	1
Ntf3	7.77133e-63	0.325225	0.5	0.115	1.78476e-58	1
Serpinf1	5.5901e-58	0.51344	1	0.989	1.28382e-53	1
Cav1	1.08827e-56	0.655515	0.904	0.547	2.49932e-52	1
Col4a2	1.35636e-54	0.920197	0.953	0.769	3.11501e-50	1
Ctsk	7.49351e-51	0.796251	0.959	0.775	1.72096e-46	1
Steap4	4.15121e-50	0.704236	0.921	0.568	9.53367e-46	1
Cmbl	2.18364e-48	0.324372	0.401	0.1	5.01495e-44	1
Pcolce	2.08255e-47	0.513722	1	0.963	4.78278e-43	1
Cd36	6.15922e-47	0.92212	0.436	0.143	1.41453e-42	1
Lpl	9.43203e-47	0.962181	0.974	0.91	2.16616e-42	1
Fbln7	2.75476e-46	0.787089	0.491	0.166	6.32658e-42	1
Col4a1	1.20387e-45	0.916079	0.959	0.844	2.76481e-41	1
Col5a2	2.92284e-45	0.577759	0.988	0.904	6.7126e-41	1
Meox2	1.24874e-44	0.504079	0.471	0.145	2.86786e-40	1
Il11ra1	1.77567e-44	0.554279	0.988	0.926	4.078e-40	1
Fgf10	5.82947e-43	0.353373	0.544	0.2	1.3388e-38	1
Fabp4	3.55338e-42	1.19571	0.535	0.235	8.16069e-38	1
C2	1.0547e-41	0.879578	0.822	0.513	2.42224e-37	1
Ifi205	7.52212e-40	0.655564	0.933	0.813	1.72753e-35	1
Vtn	4.13705e-39	0.592001	0.503	0.178	9.50115e-35	1
Il1r1	1.38992e-37	0.338736	0.865	0.518	3.19208e-33	1
Amy1	9.23008e-37	0.307098	0.637	0.269	2.11978e-32	1
Col5a3	1.19314e-36	0.817372	0.842	0.654	2.74016e-32	1
Ppic	1.24027e-36	0.456514	0.98	0.855	2.84841e-32	1
Col15a1	5.64275e-36	0.385647	0.854	0.559	1.29591e-31	1
Acp5	3.90043e-35	0.429911	0.401	0.138	8.95773e-31	1
Mmp2	8.02721e-35	0.52009	0.997	0.955	1.84353e-30	1
Atp9a	1.3229e-34	0.310589	0.541	0.229	3.03818e-30	1
D0H4S114	7.36657e-34	0.674941	0.851	0.571	1.69181e-29	1
Col5a1	1.29524e-33	0.455759	0.974	0.868	2.97466e-29	1
Bmper	1.3901e-33	0.470147	0.667	0.363	3.19251e-29	1
Serpinh1	1.688e-33	0.326921	0.997	0.997	3.87667e-29	1
Cd63	1.85694e-33	0.38507	1	0.994	4.26465e-29	1
Tspan11	5.31978e-33	0.633008	0.596	0.272	1.22174e-28	1
H2-D1	2.37273e-32	0.48627	1	0.995	5.44921e-28	1
Col6a3	2.88013e-32	0.730792	0.977	0.919	6.61451e-28	1
AI607873	5.79111e-32	0.383746	0.93	0.684	1.32999e-27	1
Col18a1	1.20352e-31	0.569261	0.719	0.443	2.764e-27	1
H2-K1	2.01558e-31	0.591592	0.997	0.986	4.62899e-27	1
Col6a2	1.19421e-30	0.584063	0.997	0.969	2.74263e-26	1
Ifi27l1	1.88097e-29	0.372702	0.974	0.842	4.31984e-25	1
Tmeff2	7.51879e-29	0.424009	0.944	0.611	1.72677e-24	1
Fst	1.90873e-27	0.391179	0.825	0.542	4.38359e-23	1
Gpnmb	2.00012e-27	0.538295	0.784	0.504	4.59348e-23	1
Zfp36	4.58667e-27	0.380549	0.997	0.98	1.05337e-22	1
Egfr	2.76443e-26	0.448861	0.936	0.795	6.34879e-22	1
Retsat	3.07435e-26	0.419678	0.576	0.308	7.06055e-22	1
Grn	1.0618e-24	0.349075	0.997	0.951	2.43852e-20	1
Podn	4.51335e-24	0.501258	0.865	0.649	1.03654e-19	1
Anxa5	4.87712e-24	0.320158	0.997	0.976	1.12008e-19	1
AW112010	2.14819e-23	0.381561	0.778	0.52	4.93353e-19	1
Serp1	2.63414e-23	0.330486	0.936	0.758	6.04956e-19	1
Rarres2	2.03551e-22	0.392375	0.994	0.983	4.67476e-18	1
Mgst1	2.48363e-22	0.372229	0.994	0.957	5.70391e-18	1
B2m	1.58085e-21	0.380695	1	0.999	3.63058e-17	1
Ces2g	3.03103e-21	0.368846	0.769	0.541	6.96106e-17	1
Slfn5	5.20398e-21	0.344091	0.874	0.691	1.19515e-16	1
Ckap4	5.41051e-21	0.304236	0.953	0.791	1.24258e-16	1
Psap	7.83251e-21	0.325236	0.997	0.996	1.79882e-16	1
Ctsh	8.67454e-21	0.373858	0.971	0.86	1.99219e-16	1
P4ha2	1.65796e-20	0.302102	0.822	0.565	3.80768e-16	1
Cpxm1	2.68101e-19	0.414533	0.947	0.81	6.1572e-15	1
Ldha	7.4112e-19	0.398935	0.991	0.93	1.70206e-14	1
Enpp2	7.57771e-19	0.703233	0.576	0.371	1.7403e-14	1
Hspg2	8.08571e-19	0.478414	0.877	0.801	1.85696e-14	1
Nmb	9.83893e-19	0.341543	0.5	0.268	2.25961e-14	1
Plod1	1.64874e-18	0.44105	0.833	0.671	3.78649e-14	1
Timp1	2.17537e-18	0.355034	0.623	0.388	4.99594e-14	1
Loxl2	9.60782e-18	0.363631	0.968	0.885	2.20653e-13	1
Scg3	1.11039e-17	0.353434	0.313	0.131	2.55013e-13	1
Mterfd2	1.63537e-17	0.306547	0.713	0.48	3.75578e-13	1
Plin2	2.75494e-17	0.847293	0.719	0.542	6.32699e-13	1
Cthrc1	3.25169e-17	0.386302	0.202	0.063	7.46783e-13	1
Sgk1	3.56827e-17	0.508102	0.871	0.719	8.19488e-13	1
Cyp4b1	6.35021e-17	0.345166	0.289	0.122	1.45839e-12	1
Col6a1	6.45408e-17	0.31537	0.997	0.99	1.48224e-12	1
Lgals3bp	8.018e-17	0.349716	0.912	0.804	1.84141e-12	1
Igfbp7	8.52073e-17	0.321063	1	0.954	1.95687e-12	1
Angptl4	1.39004e-16	0.403283	0.921	0.82	3.19236e-12	1
Ifi30	1.67488e-16	0.305455	0.661	0.444	3.84652e-12	1
Cpz	4.80057e-16	0.433522	0.48	0.265	1.1025e-11	1
Mt2	1.08314e-14	0.371897	0.962	0.88	2.48754e-10	1
Hsd11b1	1.43007e-14	0.353248	0.728	0.527	3.28429e-10	1
C4b	2.83128e-14	0.680594	0.722	0.576	6.50232e-10	1
Tnfaip6	4.84789e-13	0.464127	0.933	0.874	1.11337e-08	1
Mt1	5.18714e-13	0.32304	0.997	0.98	1.19128e-08	1
Dnajb1	5.39366e-13	0.366787	0.944	0.857	1.23871e-08	1
Cxcl13	7.36967e-13	0.742227	0.345	0.17	1.69252e-08	1
Hmox1	3.63883e-12	0.355314	0.681	0.484	8.35693e-08	1
Lmna	6.52235e-12	0.3759	0.991	0.96	1.49792e-07	1
Lars2	2.57847e-11	0.52727	0.994	0.992	5.9217e-07	1
Cxcl12	4.1428e-10	0.366312	0.915	0.787	9.51435e-06	1
Arc	1.27821e-07	0.478623	0.307	0.186	0.00293554	1
Ccl7	1.40247e-07	0.456655	0.468	0.335	0.00322092	1
Fmo2	8.01211e-129	1.53758	0.981	0.45	1.84006e-124	2
Fbln1	1.07219e-127	1.47436	1	0.864	2.46238e-123	2
Shisa3	2.81368e-124	0.550498	0.473	0.037	6.46189e-120	2
Nkx2-3	9.41643e-109	0.464781	0.606	0.094	2.16258e-104	2
Art4	4.05505e-100	0.628366	0.527	0.079	9.31284e-96	2
Crispld2	1.03893e-84	1.01859	0.991	0.631	2.386e-80	2
Egflam	2.82348e-82	0.664979	0.703	0.198	6.4844e-78	2
F3	2.38327e-78	1.15162	0.934	0.579	5.47342e-74	2
Mgp	1.75377e-75	1.12633	0.984	0.691	4.02771e-71	2
Gdf10	1.81081e-74	0.994687	0.975	0.703	4.15871e-70	2
Pltp	2.79891e-73	1.01767	0.943	0.63	6.42798e-69	2
Tmem204	3.12314e-73	0.755815	0.732	0.258	7.17259e-69	2
Inmt	5.42883e-69	1.02465	0.975	0.756	1.24679e-64	2
Clec11a	3.80329e-67	0.725017	0.83	0.342	8.73464e-63	2
C7	2.0825e-64	0.590579	0.978	0.494	4.78266e-60	2
Abcc9	1.2809e-62	0.464081	0.618	0.19	2.94172e-58	2
Bgn	2.98685e-62	0.782779	0.997	0.823	6.85961e-58	2
Stc2	3.01061e-61	0.552648	0.407	0.08	6.91417e-57	2
Fmo1	4.96959e-60	0.920939	0.921	0.628	1.14132e-55	2
Cdh13	8.10476e-60	0.852589	0.839	0.406	1.86134e-55	2
Cygb	3.90663e-59	0.653687	0.994	0.825	8.97196e-55	2
Tspan11	1.17069e-57	0.470602	0.719	0.255	2.68861e-53	2
Cfh	1.05509e-56	0.783521	0.968	0.708	2.42311e-52	2
Epha3	3.07999e-56	0.348937	0.505	0.136	7.07351e-52	2
Atp1a2	2.54407e-54	0.519084	0.88	0.466	5.84271e-50	2
Wfdc1	7.76254e-54	0.615149	0.707	0.272	1.78274e-49	2
Cst3	9.99712e-51	0.618714	1	0.998	2.29594e-46	2
Tgfbi	1.61585e-50	0.971231	0.877	0.547	3.71095e-46	2
Sepp1	2.43314e-50	0.624104	1	0.998	5.58795e-46	2
Podn	2.48375e-50	0.699716	0.94	0.638	5.70419e-46	2
Rbp1	2.34497e-49	0.52317	0.987	0.767	5.38547e-45	2
Entpd2	1.45132e-44	0.562022	0.991	0.879	3.33309e-40	2
Matn2	7.90036e-43	0.489811	0.877	0.483	1.8144e-38	2
Tmem176b	6.13766e-42	0.894579	0.744	0.438	1.40958e-37	2
Pid1	7.51003e-42	0.711865	0.88	0.614	1.72475e-37	2
Serpina3n	1.76015e-41	0.577845	0.893	0.542	4.04236e-37	2
Lhfp	3.16659e-41	0.648797	0.943	0.767	7.27238e-37	2
Gpc3	1.57214e-40	0.562782	0.984	0.863	3.61057e-36	2
Peg3	2.24852e-38	0.542545	0.672	0.317	5.16395e-34	2
Gas6	2.85436e-38	0.464646	0.959	0.716	6.55533e-34	2
Tmem176a	3.48187e-38	0.75855	0.587	0.264	7.99647e-34	2
Meox2	1.49494e-37	0.422283	0.461	0.151	3.43327e-33	2
Slc11a1	5.04522e-37	0.366534	0.366	0.105	1.15869e-32	2
Pde4b	5.52147e-37	0.430845	0.445	0.16	1.26806e-32	2
Abca8a	7.2284e-36	0.478571	0.956	0.683	1.66008e-31	2
Mamdc2	9.56769e-36	0.325547	0.401	0.121	2.19731e-31	2
Sfrp1	2.3199e-35	0.543344	0.861	0.535	5.32789e-31	2
Col14a1	1.64228e-34	0.482293	0.991	0.769	3.77166e-30	2
Cdc42ep3	2.54337e-34	0.443811	0.479	0.195	5.8411e-30	2
Gas1	2.78633e-34	0.572301	0.991	0.899	6.39907e-30	2
Gsn	6.10868e-34	0.382322	1	1	1.40292e-29	2
Deptor	9.80066e-34	0.573113	0.685	0.377	2.25082e-29	2
Sparcl1	3.91779e-33	0.498398	0.968	0.749	8.99759e-29	2
Slco2b1	8.28094e-33	0.519237	0.703	0.366	1.9018e-28	2
Wnt5a	8.96446e-32	0.479983	0.779	0.507	2.05878e-27	2
Hmgcs2	2.95243e-31	0.507445	0.883	0.577	6.78055e-27	2
Bmp4	6.16316e-30	0.621343	0.555	0.271	1.41543e-25	2
Il33	1.43601e-28	0.443044	0.751	0.432	3.29795e-24	2
Boc	5.70655e-28	0.341712	0.817	0.516	1.31057e-23	2
Tshz2	1.73737e-27	0.357122	0.934	0.728	3.99003e-23	2
Igfbp7	2.57525e-27	0.344157	1	0.955	5.91431e-23	2
Pmp22	3.44655e-27	0.388703	1	0.969	7.91534e-23	2
Ndrg2	1.08466e-26	0.502194	0.792	0.513	2.49103e-22	2
Lgi2	5.63438e-26	0.395279	0.713	0.441	1.29399e-21	2
Ppap2a	1.41726e-25	0.539766	0.801	0.585	3.25488e-21	2
Enpp5	4.35089e-24	0.502081	0.675	0.422	9.99226e-20	2
Nfib	2.12571e-23	0.312869	0.997	0.953	4.88192e-19	2
Il11ra1	4.89058e-23	0.349684	0.978	0.929	1.12317e-18	2
Lsamp	4.3351e-22	0.300084	0.3	0.104	9.956e-18	2
St6galnac2	8.2904e-22	0.32856	0.281	0.096	1.90397e-17	2
Clu	3.56077e-21	0.702921	0.555	0.332	8.17766e-17	2
Prickle1	1.30777e-20	0.32298	0.656	0.401	3.00342e-16	2
Nrp1	2.27384e-20	0.43536	0.915	0.76	5.22209e-16	2
Scara5	3.11789e-20	0.428071	0.984	0.887	7.16055e-16	2
Dkk3	7.41391e-20	0.443387	0.479	0.254	1.70268e-15	2
Svep1	7.53189e-20	0.419879	0.978	0.804	1.72977e-15	2
Bok	9.47536e-20	0.40342	0.555	0.321	2.17611e-15	2
Ctsz	1.49601e-19	0.310571	0.984	0.956	3.43575e-15	2
Selenbp1	2.94595e-19	0.401072	0.804	0.623	6.76566e-15	2
Penk	7.29814e-19	0.368367	0.943	0.767	1.67609e-14	2
Adamtsl2	1.35291e-18	0.357005	0.227	0.073	3.10709e-14	2
Icam1	2.06439e-18	0.360325	0.905	0.654	4.74109e-14	2
Fmod	1.91304e-17	0.784016	0.325	0.138	4.39349e-13	2
3632451O06Rik	2.06572e-17	0.457375	0.662	0.451	4.74414e-13	2
Smoc2	3.94235e-17	0.467541	0.89	0.708	9.054e-13	2
Fzd4	4.05928e-17	0.33981	0.621	0.408	9.32253e-13	2
Fhl2	5.24051e-17	0.506664	0.404	0.205	1.20353e-12	2
Bicc1	6.98891e-17	0.368197	0.943	0.806	1.60507e-12	2
Plcxd3	2.19015e-16	0.349761	0.382	0.183	5.0299e-12	2
Cfb	2.95855e-16	0.358166	0.839	0.614	6.79461e-12	2
Fbln5	6.01831e-16	0.373545	0.915	0.829	1.38216e-11	2
Ctsd	9.96249e-16	0.33973	0.987	0.978	2.28799e-11	2
Hexb	1.22733e-15	0.388501	0.893	0.838	2.81869e-11	2
Nr1d1	1.70825e-15	0.520573	0.599	0.452	3.92317e-11	2
Smpdl3a	1.9793e-15	0.414571	0.801	0.67	4.54566e-11	2
G0s2	2.04652e-15	0.394757	0.681	0.475	4.70004e-11	2
Prnp	2.19558e-15	0.328878	0.965	0.912	5.04238e-11	2
Colec12	6.57619e-15	0.305211	0.88	0.692	1.51029e-10	2
Mfap4	1.58878e-14	0.593699	0.549	0.329	3.64879e-10	2
Aldh1a1	4.79566e-14	0.495834	0.833	0.705	1.10137e-09	2
Slc43a3	1.37112e-13	0.361544	0.987	0.953	3.14891e-09	2
Pld3	5.55182e-13	0.390776	0.795	0.695	1.27503e-08	2
Tsc22d3	9.82107e-13	0.365758	0.868	0.752	2.25551e-08	2
Chpf	2.3763e-12	0.353218	0.855	0.735	5.4574e-08	2
C1qtnf2	4.56855e-12	0.343323	0.584	0.441	1.04921e-07	2
Nbl1	1.61528e-11	0.301216	0.975	0.931	3.70966e-07	2
Gadd45b	1.99786e-11	0.340624	0.924	0.821	4.58829e-07	2
Itgbl1	2.81737e-11	0.512103	0.505	0.336	6.47037e-07	2
Atp6ap2	3.94929e-11	0.307237	0.811	0.717	9.06993e-07	2
Dpp7	4.24681e-11	0.380215	0.612	0.471	9.75323e-07	2
Mcfd2	4.94855e-11	0.337568	0.757	0.683	1.13648e-06	2
Fhl1	7.68547e-11	0.372763	0.886	0.822	1.76504e-06	2
Gpnmb	2.40371e-10	0.300533	0.691	0.524	5.52036e-06	2
Sult5a1	4.3961e-10	0.319417	0.719	0.573	1.00961e-05	2
Id2	1.38641e-09	0.356351	0.839	0.71	3.18403e-05	2
Slc10a6	1.49635e-08	0.313628	0.527	0.39	0.000343652	2
Acvrl1	2.09768e-08	0.318273	0.754	0.699	0.000481753	2
Pdgfrl	9.91812e-08	0.308759	0.505	0.368	0.0022778	2
Adm	4.43169e-07	0.331376	0.767	0.684	0.0101778	2
Wisp2	9.42685e-07	0.425846	0.303	0.19	0.0216497	2
Ccrl1	3.61758e-91	1.44862	0.557	0.104	8.30812e-87	3
Tppp3	3.41779e-60	0.945553	0.952	0.871	7.8493e-56	3
Ltbp4	1.57093e-35	0.652327	0.976	0.876	3.60779e-31	3
Fbln2	1.29846e-34	0.802571	0.966	0.888	2.98203e-30	3
Lamb1	5.08229e-34	0.646759	0.948	0.782	1.1672e-29	3
Islr	8.83758e-33	0.546455	0.948	0.921	2.02964e-28	3
Itga11	6.59531e-32	0.505842	0.808	0.534	1.51468e-27	3
Crip2	3.60065e-31	0.725168	0.88	0.704	8.26924e-27	3
S100a11	8.60091e-30	0.388347	0.983	0.987	1.97529e-25	3
Axl	9.1161e-29	0.584294	0.945	0.91	2.0936e-24	3
Pdlim1	1.3633e-28	0.560283	0.739	0.472	3.13096e-24	3
Fndc1	5.99766e-28	0.491758	0.931	0.718	1.37742e-23	3
Adamtsl3	9.58745e-28	0.441583	0.584	0.274	2.20185e-23	3
Ptgis	4.39166e-27	0.55404	0.845	0.587	1.00859e-22	3
Lsp1	1.01653e-26	0.523705	0.931	0.755	2.33456e-22	3
Ddr2	1.31136e-26	0.54003	0.973	0.97	3.01167e-22	3
Fn1	2.28231e-26	0.537152	0.945	0.706	5.24154e-22	3
Tnxb	1.74889e-25	0.470745	0.976	0.926	4.0165e-21	3
Mfap5	2.09446e-25	0.458379	0.99	0.954	4.81014e-21	3
Entpd1	2.71909e-24	0.332004	0.43	0.179	6.24466e-20	3
Lrrn2	3.95936e-24	0.314859	0.368	0.136	9.09307e-20	3
Col14a1	1.16304e-23	0.410867	0.966	0.776	2.67104e-19	3
Myadm	1.34477e-22	0.54897	0.962	0.92	3.0884e-18	3
Lama4	1.68311e-21	0.457143	0.928	0.749	3.86544e-17	3
Fbn1	2.52538e-21	0.599893	0.99	0.943	5.79979e-17	3
P2ry14	2.61289e-21	0.548673	0.364	0.15	6.00076e-17	3
Fez1	2.9873e-21	0.458027	0.553	0.31	6.86064e-17	3
Qpct	4.66406e-21	0.488463	0.869	0.716	1.07115e-16	3
Gstm1	8.309e-21	0.380468	0.993	0.994	1.90824e-16	3
Pcsk6	6.56718e-20	0.48786	0.663	0.431	1.50822e-15	3
Agap1	4.38751e-19	0.317935	0.629	0.383	1.00764e-14	3
Ces1d	2.65329e-18	1.04991	0.354	0.153	6.09355e-14	3
Plxdc2	4.27865e-18	0.486964	0.88	0.815	9.82635e-14	3
Mustn1	1.61595e-17	0.45121	0.667	0.457	3.71119e-13	3
Crip1	1.80534e-17	0.409749	0.993	0.957	4.14614e-13	3
Tek	2.6589e-17	0.33041	0.612	0.367	6.10642e-13	3
Ramp1	2.96591e-17	0.412145	0.464	0.257	6.81151e-13	3
Cd55	7.98018e-17	0.602137	0.811	0.647	1.83273e-12	3
Spon2	2.49107e-16	0.568605	0.887	0.699	5.72099e-12	3
Thbs1	5.82816e-16	0.626556	0.598	0.374	1.33849e-11	3
Nid1	6.41095e-16	0.41722	0.983	0.959	1.47234e-11	3
Pcsk5	1.31278e-15	0.536764	0.763	0.603	3.01493e-11	3
Emilin2	1.8565e-15	0.316591	0.828	0.69	4.26363e-11	3
Sulf2	2.85435e-15	0.33607	0.931	0.776	6.5553e-11	3
Gfpt2	3.54591e-15	0.44421	0.921	0.909	8.14355e-11	3
Heg1	3.72902e-15	0.433425	0.89	0.818	8.56406e-11	3
Dpysl3	4.24241e-15	0.390496	0.866	0.715	9.74312e-11	3
Ezr	1.03953e-14	0.316447	0.474	0.271	2.38739e-10	3
Pmp22	2.09195e-14	0.347644	0.986	0.972	4.80437e-10	3
Cxcr7	3.48975e-14	0.345851	0.928	0.837	8.01457e-10	3
Itgb5	9.69258e-14	0.394168	0.883	0.794	2.226e-09	3
Tgfbr2	1.83285e-13	0.356406	0.966	0.903	4.20932e-09	3
Lamc1	6.51651e-13	0.345595	0.959	0.879	1.49658e-08	3
Zeb1	1.60244e-12	0.325795	0.739	0.564	3.68017e-08	3
Tagln2	3.70668e-12	0.363349	0.945	0.902	8.51275e-08	3
Efemp1	4.29712e-12	0.334054	0.948	0.841	9.86876e-08	3
Cd9	1.94203e-11	0.315117	0.938	0.845	4.46007e-07	3
Cyb5r3	6.2773e-11	0.310571	0.924	0.854	1.44164e-06	3
Arl4d	7.49039e-11	0.378166	0.704	0.548	1.72024e-06	3
Svep1	1.58897e-10	0.373701	0.911	0.817	3.64923e-06	3
Hs3st1	1.23311e-09	0.375841	0.488	0.326	2.83196e-05	3
Ext1	2.38857e-09	0.363758	0.753	0.641	5.48558e-05	3
Lims2	4.31744e-09	0.334111	0.732	0.638	9.91544e-05	3
Ltbp1	7.2596e-09	0.372573	0.887	0.816	0.000166724	3
Rhoa	1.05931e-08	0.30208	0.993	0.992	0.00024328	3
Amotl1	3.75851e-08	0.469791	0.797	0.691	0.000863179	3
Angptl2	7.57517e-08	0.389258	0.832	0.694	0.00173971	3
C1qtnf3	8.8027e-08	0.588303	0.316	0.19	0.00202163	3
Fhl1	1.43415e-07	0.350063	0.859	0.827	0.00329368	3
Cdkn1c	2.5083e-07	0.34397	0.653	0.526	0.00576055	3
Eml1	3.05483e-07	0.304419	0.629	0.507	0.00701572	3
Sirpa	1.29404e-06	0.31422	0.612	0.51	0.029719	3
Sult1e1	4.04128e-163	2.33507	0.902	0.176	9.28121e-159	4
Col6a5	5.64449e-154	1.81294	0.77	0.103	1.29631e-149	4
Agt	1.31048e-114	1.7565	0.706	0.125	3.00965e-110	4
6030408B16Rik	5.7863e-113	0.721353	0.617	0.085	1.32888e-108	4
S1pr3	1.76908e-111	0.862797	0.83	0.188	4.06287e-107	4
Hp	1.71091e-94	1.59794	0.528	0.077	3.92927e-90	4
Col6a6	2.89584e-94	0.59422	0.766	0.182	6.65058e-90	4
Cp	2.36628e-91	1.29511	0.979	0.549	5.4344e-87	4
Avpr1a	4.6552e-89	0.758387	0.655	0.132	1.06911e-84	4
Mylk	1.2949e-81	0.594043	0.689	0.168	2.97386e-77	4
Wt1	1.17001e-79	0.546431	0.855	0.258	2.68704e-75	4
Hps3	2.87532e-77	0.328264	0.77	0.242	6.60345e-73	4
Bmper	2.95789e-76	0.938935	0.902	0.351	6.7931e-72	4
Adap2	2.25076e-73	0.342617	0.494	0.085	5.1691e-69	4
Cyp1b1	1.76934e-71	0.893506	0.949	0.458	4.06347e-67	4
Fam150b	2.02828e-67	0.727112	0.766	0.243	4.65816e-63	4
Sox9	8.9655e-67	0.515434	0.8	0.31	2.05902e-62	4
Nmb	3.61201e-66	0.883934	0.74	0.251	8.29534e-62	4
Penk	6.65728e-66	1.1416	0.983	0.77	1.52891e-61	4
Trf	5.17184e-65	2.97057	0.817	0.441	1.18776e-60	4
Psat1	7.64363e-64	0.898437	0.634	0.192	1.75544e-59	4
Thsd7a	8.21157e-63	0.806499	0.796	0.322	1.88587e-58	4
P2ry1	1.29307e-60	0.478191	0.574	0.136	2.96967e-56	4
Mmd2	1.50066e-59	0.525577	0.213	0.011	3.4464e-55	4
Des	6.17014e-58	0.504004	0.651	0.188	1.41703e-53	4
1700024P16Rik	1.67015e-54	0.340666	0.443	0.09	3.83567e-50	4
Steap4	7.90496e-53	0.922194	0.949	0.584	1.81545e-48	4
Serpine2	1.61711e-51	0.681638	0.936	0.465	3.71386e-47	4
Igf1	6.49863e-51	1.29219	0.962	0.791	1.49248e-46	4
Atp2b4	7.4673e-50	0.350067	0.826	0.382	1.71494e-45	4
Col15a1	1.11835e-47	0.617255	0.945	0.564	2.56841e-43	4
Sdpr	1.42387e-47	0.627668	0.885	0.46	3.27005e-43	4
Fndc5	1.8884e-47	0.571856	0.464	0.113	4.33691e-43	4
Vwa1	3.36002e-47	0.89621	0.898	0.49	7.71663e-43	4
Col4a6	8.45397e-47	0.326236	0.447	0.106	1.94154e-42	4
Col4a5	2.42979e-42	0.398439	0.745	0.321	5.58027e-38	4
Adamts15	1.77415e-41	0.457022	0.664	0.249	4.07452e-37	4
Aspa	4.72679e-41	0.323679	0.566	0.179	1.08556e-36	4
Eya2	3.51899e-40	0.410876	0.698	0.264	8.0817e-36	4
Col4a2	3.53839e-40	0.786911	0.983	0.776	8.12627e-36	4
Nid2	4.0428e-40	0.472379	0.779	0.359	9.28469e-36	4
S100a1	4.39854e-39	0.472685	0.962	0.722	1.01017e-34	4
Tril	5.33274e-39	0.529842	0.732	0.356	1.22472e-34	4
Adam12	8.17505e-39	0.337582	0.609	0.215	1.87748e-34	4
Cyp27a1	7.96098e-38	0.536614	0.894	0.472	1.82832e-33	4
Ugt1a7c	2.0934e-37	0.366455	0.668	0.268	4.80771e-33	4
2020-09-04	2.33898e-37	0.365593	0.46	0.137	5.3717e-33	4
Rem1	2.56492e-37	0.320805	0.557	0.184	5.8906e-33	4
Nt5e	1.03181e-36	0.302188	0.464	0.137	2.36966e-32	4
Abat	1.93438e-36	0.310856	0.57	0.203	4.4425e-32	4
Arhgap24	2.36529e-36	0.397609	0.817	0.409	5.43212e-32	4
Enpp2	2.78368e-36	0.683872	0.736	0.363	6.393e-32	4
C7	7.77668e-36	0.820838	0.889	0.526	1.78599e-31	4
Rhob	1.71447e-35	0.563174	0.953	0.853	3.93744e-31	4
Ldhb	1.833e-35	0.642762	0.698	0.349	4.20968e-31	4
Col4a1	2.51733e-35	0.796705	0.983	0.848	5.7813e-31	4
Sult1a1	1.51689e-33	0.470191	0.8	0.412	3.4837e-29	4
Vtn	1.87839e-33	0.615067	0.532	0.193	4.3139e-29	4
Eps8	2.62182e-33	0.393004	0.787	0.409	6.02126e-29	4
App	4.37095e-32	0.485508	0.996	0.951	1.00383e-27	4
Ace	5.55265e-32	0.321157	0.966	0.634	1.27522e-27	4
Nav1	2.83804e-30	0.44887	0.987	0.851	6.51784e-26	4
Gm12824	5.44593e-30	0.32913	0.583	0.242	1.25071e-25	4
Smoc2	6.3787e-30	0.625405	0.957	0.708	1.46493e-25	4
Boc	8.7513e-30	0.356293	0.881	0.521	2.00982e-25	4
Ggt5	9.71967e-30	0.410142	0.936	0.53	2.23222e-25	4
Nrip1	9.82598e-30	0.366273	0.86	0.545	2.25663e-25	4
D0H4S114	1.00821e-29	0.656476	0.889	0.582	2.31546e-25	4
Slc1a5	2.20078e-29	0.484043	0.991	0.915	5.05431e-25	4
Tob2	2.751e-29	0.305747	0.932	0.704	6.31794e-25	4
Scn7a	2.8617e-29	0.547362	0.919	0.777	6.57218e-25	4
Hspg2	1.07214e-28	0.420438	0.974	0.793	2.46227e-24	4
Abca6	1.22709e-28	0.454631	0.651	0.32	2.81813e-24	4
Akap2	1.40837e-28	0.411785	0.664	0.312	3.23446e-24	4
Maob	1.91934e-28	0.447887	0.83	0.485	4.40796e-24	4
Arl4a	1.43823e-27	0.423405	0.919	0.617	3.30303e-23	4
Slco2a1	1.68731e-27	0.342639	0.409	0.136	3.87508e-23	4
Sphk1	2.19223e-27	0.350583	0.6	0.274	5.03469e-23	4
Hrsp12	3.58581e-27	0.302721	0.37	0.118	8.23516e-23	4
Egfr	5.87628e-27	0.544846	0.97	0.799	1.34955e-22	4
Gstm5	6.33221e-27	0.611424	0.885	0.653	1.45426e-22	4
Enpp5	6.59724e-27	0.475151	0.774	0.42	1.51512e-22	4
Crispld2	3.89677e-26	0.47	0.949	0.652	8.94933e-22	4
Fam198b	1.26617e-25	0.373013	0.889	0.592	2.90788e-21	4
Lrp1	2.92306e-25	0.381865	0.991	0.965	6.7131e-21	4
Bmyc	4.3836e-25	0.467068	0.745	0.446	1.00674e-20	4
Aldh1a3	4.59075e-25	0.436357	0.74	0.386	1.05431e-20	4
Stim1	2.61774e-24	0.318391	0.821	0.526	6.0119e-20	4
Gdf10	3.0644e-24	0.469109	0.962	0.717	7.0377e-20	4
Serpine1	5.99285e-24	0.300891	0.723	0.415	1.37632e-19	4
Lama2	9.27822e-24	0.421312	0.987	0.876	2.13084e-19	4
Csrp1	2.57574e-23	0.405683	0.838	0.594	5.91545e-19	4
Pten	3.84988e-22	0.366723	0.86	0.604	8.84163e-18	4
Klf9	8.97579e-22	0.483964	0.996	0.942	2.06138e-17	4
Igfbp7	1.04987e-21	0.377584	1	0.957	2.41114e-17	4
C3	2.29523e-21	0.45228	0.983	0.928	5.27122e-17	4
Vldlr	2.32687e-21	0.335838	0.826	0.533	5.34389e-17	4
Man2a1	2.46475e-21	0.326944	0.97	0.816	5.66055e-17	4
Cldn15	3.43685e-21	0.351386	0.34	0.116	7.89306e-17	4
Fam20c	4.88717e-21	0.357096	0.685	0.384	1.12239e-16	4
Vcan	5.47356e-21	0.436399	0.881	0.645	1.25706e-16	4
Tnfrsf1a	6.52111e-21	0.328508	0.974	0.809	1.49764e-16	4
Igsf8	8.88011e-21	0.337242	0.83	0.61	2.03941e-16	4
Hspb1	1.16931e-20	0.529907	0.868	0.64	2.68543e-16	4
Plau	1.93368e-20	0.370412	0.694	0.408	4.44088e-16	4
Ndfip1	1.97816e-20	0.315767	0.983	0.934	4.54305e-16	4
AI607873	2.27933e-20	0.43568	0.932	0.698	5.23472e-16	4
Srpx2	1.65241e-19	0.322108	0.779	0.482	3.79492e-15	4
Abi3bp	5.11628e-19	0.307872	0.996	0.92	1.175e-14	4
Cyp2d22	5.91268e-19	0.330114	0.732	0.451	1.35791e-14	4
A4galt	6.9272e-19	0.304539	0.698	0.405	1.5909e-14	4
G0s2	1.02479e-18	0.589968	0.74	0.477	2.35353e-14	4
Calr	1.28659e-18	0.41933	0.987	0.979	2.95478e-14	4
Dclk1	2.39666e-18	0.320429	0.877	0.617	5.50417e-14	4
Svep1	2.51727e-18	0.34599	0.962	0.813	5.78117e-14	4
Hsd11b1	4.74603e-18	0.835878	0.74	0.537	1.08997e-13	4
Spry1	9.25228e-18	0.333431	0.6	0.345	2.12488e-13	4
Grina	1.95676e-17	0.418819	0.949	0.772	4.49391e-13	4
Fuca1	2.79187e-17	0.361314	0.991	0.856	6.41182e-13	4
Nfkbiz	2.80619e-17	0.450609	0.962	0.842	6.4447e-13	4
Prelp	5.52237e-17	0.417324	0.962	0.836	1.26827e-12	4
Fam49a	1.50741e-16	0.310876	0.574	0.33	3.46193e-12	4
G6pdx	2.94769e-16	0.356195	0.77	0.519	6.76967e-12	4
Dpep1	3.68646e-16	0.405078	0.97	0.919	8.46633e-12	4
Lamc1	1.66625e-15	0.37688	0.987	0.878	3.8267e-11	4
Abca8a	3.94208e-15	0.406393	0.911	0.701	9.05339e-11	4
Ifi30	4.05875e-15	0.348892	0.706	0.45	9.32132e-11	4
Pdk2	6.38899e-15	0.31324	0.549	0.316	1.4673e-10	4
Vcam1	8.15784e-15	0.40271	0.706	0.466	1.87353e-10	4
Ier2	8.29235e-15	0.374418	0.996	0.986	1.90442e-10	4
Htra3	1.69256e-14	0.323468	0.996	0.988	3.88714e-10	4
Ltbp1	1.73979e-14	0.306453	0.966	0.808	3.9956e-10	4
Mtap1b	2.7195e-14	0.38685	0.826	0.653	6.2456e-10	4
Ctsc	6.96809e-14	0.325087	0.515	0.306	1.60029e-09	4
Hpgd	8.75051e-14	0.31481	0.723	0.466	2.00964e-09	4
Zfp36	2.05434e-12	0.32068	1	0.981	4.71799e-08	4
Txnip	4.19083e-11	0.357887	0.97	0.922	9.62467e-07	4
Adamts5	3.5377e-10	0.425184	0.855	0.797	8.12468e-06	4
Cpxm1	2.46368e-09	0.354175	0.928	0.82	5.65808e-05	4
Gas1	3.87845e-09	0.362643	0.97	0.906	8.90725e-05	4
Cav1	1.80377e-08	0.345508	0.74	0.588	0.000414255	4
Mt1	1.01266e-07	0.356364	1	0.981	0.00232566	4
Cxcl1	3.60459e-07	0.398523	0.851	0.733	0.0082783	4
Akr1c18	2.10267e-194	2.19216	0.779	0.065	4.82899e-190	5
Dpp4	5.44137e-113	1.18825	0.991	0.294	1.24966e-108	5
Efhd1	5.31287e-108	1.32524	0.93	0.268	1.22015e-103	5
Anxa3	3.99432e-105	1.72298	0.991	0.588	9.17335e-101	5
Aif1l	6.41015e-104	0.992148	0.732	0.142	1.47215e-99	5
Il18	6.96696e-99	0.8137	0.784	0.183	1.60003e-94	5
Gm4902	3.3179e-96	0.730828	0.521	0.064	7.61989e-92	5
Anxa1	5.8321e-94	1.13389	1	0.981	1.3394e-89	5
Pla1a	7.69698e-94	1.49236	0.986	0.425	1.76769e-89	5
Smpd3	1.03346e-90	1.20568	0.962	0.368	2.37344e-86	5
Wnt2	1.46186e-87	0.975739	0.657	0.136	3.35731e-83	5
Il1r2	6.47192e-87	1.22296	0.845	0.235	1.48634e-82	5
Duoxa1	2.33658e-85	0.757754	0.437	0.047	5.36618e-81	5
Ly6c1	7.15875e-83	1.1343	1	0.857	1.64408e-78	5
Pi16	8.44309e-82	1.61622	0.995	0.642	1.93904e-77	5
Sema3c	2.82295e-80	1.05648	0.995	0.618	6.48319e-76	5
Igfbp5	3.46163e-80	1.71363	0.958	0.486	7.94998e-76	5
Cmah	3.98799e-79	0.561385	0.761	0.191	9.15881e-75	5
Car8	9.96355e-79	0.712473	0.681	0.159	2.28823e-74	5
Marcks	3.57568e-77	1.03562	0.995	0.877	8.2119e-73	5
Metrnl	5.4559e-76	1.28982	0.977	0.616	1.253e-71	5
Cxcr7	7.44757e-76	1.3602	1	0.832	1.71041e-71	5
Il13ra1	8.04679e-76	0.575413	0.7	0.169	1.84803e-71	5
Osr2	2.85666e-75	1.00883	0.892	0.345	6.5606e-71	5
Igfbp6	3.67647e-75	0.945986	1	0.975	8.44339e-71	5
Oas1a	9.85237e-74	0.655013	0.582	0.12	2.26269e-69	5
Zbp1	1.00218e-73	0.501942	0.685	0.171	2.3016e-69	5
Ugdh	3.73895e-72	1.47124	0.991	0.836	8.58688e-68	5
Sfrp2	3.58914e-70	0.805572	0.897	0.323	8.24281e-66	5
Edn1	2.64142e-69	1.08345	0.634	0.157	6.06628e-65	5
Usp18	9.44142e-69	1.17598	0.704	0.227	2.16832e-64	5
Fstl1	1.17153e-68	0.752452	1	0.996	2.69054e-64	5
Bst2	7.35308e-68	1.02309	0.948	0.649	1.68871e-63	5
Ptplad2	2.66564e-66	0.688428	0.624	0.162	6.12191e-62	5
Opcml	4.04091e-66	0.458169	0.845	0.288	9.28036e-62	5
Crispld1	3.67017e-64	0.495166	0.587	0.124	8.42891e-60	5
Cd34	1.49627e-63	0.748294	1	0.991	3.43632e-59	5
Ly6a	6.97227e-62	0.77232	1	0.986	1.60125e-57	5
Fn1	2.37271e-61	1.01222	0.995	0.71	5.44917e-57	5
Creb5	2.57776e-61	0.614503	0.864	0.358	5.92008e-57	5
Lrrn4cl	1.40511e-60	1.00402	0.977	0.599	3.22699e-56	5
Emilin2	1.41199e-60	0.799973	0.991	0.678	3.24278e-56	5
Akr1c14	1.85083e-60	0.425961	0.404	0.061	4.25062e-56	5
Krt36	6.27119e-60	0.506167	0.394	0.06	1.44024e-55	5
Ptx3	2.73331e-59	2.11295	0.648	0.201	6.27732e-55	5
Mgll	3.27931e-58	0.790416	0.859	0.397	7.53127e-54	5
Prss23	3.51732e-58	0.942124	1	0.893	8.07788e-54	5
Cxcl13	1.15141e-57	1.14966	0.592	0.154	2.64432e-53	5
Loxl1	8.23811e-57	0.691142	1	0.931	1.89197e-52	5
Cd55	1.94e-56	0.97597	0.981	0.634	4.4554e-52	5
Fbn1	3.44422e-56	0.792704	0.995	0.945	7.91e-52	5
Slfn2	3.98546e-56	0.409454	0.469	0.097	9.153e-52	5
Oasl2	1.17371e-54	1.01629	0.709	0.276	2.69555e-50	5
Bmp7	3.73498e-54	0.409042	0.418	0.074	8.57774e-50	5
Pcolce2	3.9999e-54	0.769973	0.995	0.833	9.18616e-50	5
Gm4951	4.75267e-54	0.56733	0.502	0.117	1.0915e-49	5
Scara3	1.19005e-53	0.871854	0.986	0.693	2.73306e-49	5
Fndc1	5.89058e-53	0.944987	0.977	0.722	1.35283e-48	5
Bmp8a	6.00757e-53	0.397767	0.324	0.043	1.3797e-48	5
Thbs2	7.09986e-53	0.818524	0.925	0.465	1.63055e-48	5
Tgfbr2	1.11024e-52	0.768149	1	0.901	2.54977e-48	5
Thy1	1.14638e-52	0.352617	0.878	0.382	2.63277e-48	5
Procr	2.96703e-52	0.655533	0.854	0.372	6.81408e-48	5
Irf7	4.82292e-52	0.895971	0.685	0.268	1.10763e-47	5
Plac8	5.05098e-52	0.99912	0.915	0.572	1.16001e-47	5
Galntl1	7.70432e-52	0.567067	0.808	0.326	1.76937e-47	5
Sfrp4	7.883e-52	0.794708	0.873	0.379	1.81041e-47	5
Bco2	8.80739e-51	0.444231	0.268	0.028	2.02271e-46	5
Tmem100	4.15486e-50	0.80916	0.967	0.603	9.54204e-46	5
Has1	5.4974e-50	1.50037	0.873	0.509	1.26253e-45	5
B2m	4.89959e-49	0.619691	1	0.999	1.12524e-44	5
Efemp1	1.06504e-48	0.828171	0.986	0.841	2.44597e-44	5
Gnpnat1	1.5421e-48	0.585172	0.808	0.388	3.54158e-44	5
Ifi204	1.57635e-48	0.780018	0.967	0.678	3.62023e-44	5
Plat	1.98444e-48	0.879741	0.995	0.789	4.55746e-44	5
Il4ra	3.1868e-48	0.68318	0.808	0.371	7.31881e-44	5
Mmp2	5.16411e-48	0.697828	1	0.957	1.18599e-43	5
Gpr133	5.18746e-48	0.67711	1	0.812	1.19135e-43	5
Tek	9.56134e-48	0.546477	0.826	0.353	2.19586e-43	5
Ifit1	1.59238e-47	0.906858	0.507	0.134	3.65706e-43	5
Ccbp2	1.79934e-47	0.60744	0.531	0.143	4.13236e-43	5
Triobp	2.76846e-47	0.734341	0.911	0.567	6.35804e-43	5
Uap1	6.33723e-47	0.960546	0.986	0.793	1.45541e-42	5
Gpr1	1.24809e-46	0.491823	0.366	0.066	2.86637e-42	5
Pamr1	2.70167e-46	0.849453	0.887	0.464	6.20466e-42	5
Ifi27l2a	2.71643e-46	0.784519	0.981	0.764	6.23856e-42	5
Dact2	2.81947e-46	0.301896	0.418	0.085	6.4752e-42	5
Ppp2r2b	3.51567e-46	0.360496	0.526	0.135	8.07409e-42	5
Basp1	3.56042e-46	0.448739	0.915	0.528	8.17687e-42	5
Trim30a	6.85282e-46	0.725084	0.7	0.285	1.57382e-41	5
Vasn	9.33802e-46	0.982262	0.911	0.65	2.14457e-41	5
Serpinb6a	1.07094e-45	0.608003	0.991	0.947	2.45951e-41	5
Nova1	1.08599e-45	0.46711	0.892	0.471	2.49409e-41	5
Mnda	1.28902e-45	0.738514	0.958	0.729	2.96037e-41	5
Slco3a1	1.54763e-45	0.614643	0.897	0.48	3.55429e-41	5
Mfap5	1.69249e-45	0.788493	0.977	0.957	3.88697e-41	5
D4Bwg0951e	1.81781e-45	0.670303	0.737	0.31	4.17478e-41	5
Trim30d	6.4509e-45	0.469195	0.61	0.206	1.48151e-40	5
Gfpt2	8.91618e-45	0.986527	1	0.901	2.04769e-40	5
C1qtnf1	1.18877e-44	0.709684	0.967	0.797	2.73013e-40	5
Ifi205	1.78963e-44	0.73941	1	0.813	4.11005e-40	5
1700019D03Rik	1.01206e-43	0.383133	0.7	0.257	2.32431e-39	5
Tmem158	1.2279e-43	0.618281	0.798	0.384	2.82e-39	5
Tubb4a	3.11846e-43	0.764832	0.728	0.323	7.16187e-39	5
Lgals9	3.31364e-43	0.766505	0.958	0.835	7.6101e-39	5
Rras2	6.51587e-43	0.496207	0.638	0.235	1.49644e-38	5
Lgals3bp	1.65698e-42	0.875571	0.962	0.806	3.80542e-38	5
Ston2	2.40109e-42	0.331507	0.577	0.182	5.51434e-38	5
Gas7	1.39657e-41	0.876349	0.986	0.858	3.20737e-37	5
Sp110	1.66247e-41	0.596638	0.657	0.263	3.81803e-37	5
Nhsl1	2.46743e-40	0.428509	0.822	0.415	5.6667e-36	5
Vgll3	2.58392e-40	0.494972	0.77	0.363	5.93423e-36	5
Nov	2.69511e-40	0.580003	0.455	0.122	6.18958e-36	5
Kcnk5	3.45864e-40	0.449608	0.554	0.177	7.94311e-36	5
Adora2b	3.76031e-40	0.612634	0.465	0.129	8.63594e-36	5
Ppap2b	3.8742e-40	0.635326	1	0.985	8.89748e-36	5
Trio	4.23752e-40	0.384881	0.831	0.44	9.7319e-36	5
Cd248	6.26187e-40	0.565706	1	0.941	1.4381e-35	5
Hpse	7.92791e-40	0.312454	0.545	0.166	1.82072e-35	5
Sytl2	9.81853e-40	0.347842	0.488	0.143	2.25492e-35	5
Rtp4	1.1142e-39	0.633112	0.577	0.21	2.55887e-35	5
Htra1	1.66311e-38	0.609597	0.986	0.939	3.8195e-34	5
Jag1	2.65445e-38	0.392902	0.793	0.416	6.0962e-34	5
Npc2	3.5714e-38	0.60854	0.986	0.936	8.20208e-34	5
Calcrl	1.01983e-37	0.401292	0.728	0.342	2.34215e-33	5
Axl	1.58236e-37	0.592899	0.991	0.907	3.63404e-33	5
Limch1	2.61389e-37	0.416281	0.573	0.19	6.00307e-33	5
Daglb	1.33241e-36	0.807929	0.775	0.416	3.06001e-32	5
Apol9a	1.51724e-36	0.374686	0.3	0.056	3.48449e-32	5
Islr	5.17729e-36	0.588006	0.995	0.917	1.18902e-31	5
D14Ertd668e	9.45395e-36	0.836365	0.671	0.333	2.17119e-31	5
Irf4	9.74936e-36	0.323126	0.362	0.083	2.23904e-31	5
Dbn1	1.05046e-35	0.565243	0.92	0.608	2.41248e-31	5
Tnfaip6	2.92527e-35	0.971299	0.991	0.872	6.71818e-31	5
Dmrt2	1.07891e-34	0.316413	0.352	0.081	2.47782e-30	5
Gbp6	1.09767e-34	0.436782	0.465	0.148	2.52091e-30	5
Cyr61	1.17397e-34	0.827804	0.986	0.874	2.69613e-30	5
H2-D1	1.33111e-34	0.535131	1	0.996	3.05704e-30	5
Sbsn	1.96353e-34	0.63246	0.634	0.29	4.50945e-30	5
Oaf	2.29029e-34	0.561842	0.953	0.809	5.25989e-30	5
Ifi47	4.37739e-34	0.624105	0.479	0.159	1.00531e-29	5
Rsad2	6.43019e-33	0.433757	0.277	0.054	1.47676e-28	5
Prkcdbp	1.80142e-32	0.465678	1	0.963	4.13714e-28	5
Timp2	4.10071e-32	0.426481	1	0.997	9.4177e-28	5
Ecscr	7.06475e-32	0.513098	0.315	0.075	1.62249e-27	5
Flrt2	1.01042e-31	0.580539	0.892	0.604	2.32054e-27	5
S100a11	2.73015e-31	0.355922	1	0.985	6.27007e-27	5
Flnb	5.23921e-31	0.609679	0.751	0.416	1.20324e-26	5
Prrx1	1.05138e-30	0.473102	0.981	0.773	2.41461e-26	5
Antxr1	3.90536e-30	0.527967	0.977	0.835	8.96906e-26	5
St3gal1	6.34836e-30	0.60592	0.817	0.518	1.45796e-25	5
Klf4	7.32268e-30	0.557477	1	0.978	1.68173e-25	5
Angptl2	1.84461e-29	0.568661	0.953	0.686	4.23634e-25	5
Tmeff2	3.48517e-29	0.54341	0.93	0.635	8.00404e-25	5
Krt19	3.95868e-29	0.347951	0.272	0.061	9.09151e-25	5
Ptrf	8.10188e-29	0.367184	1	0.999	1.86068e-24	5
Ptgs1	8.32443e-29	0.591627	0.498	0.195	1.91179e-24	5
Mndal	1.09079e-28	0.550144	0.765	0.496	2.50511e-24	5
Samhd1	1.45263e-28	0.533106	0.756	0.449	3.33611e-24	5
Dmkn	6.15605e-28	0.663908	0.399	0.129	1.4138e-23	5
Zyx	8.08184e-28	0.439273	0.977	0.771	1.85607e-23	5
Ifitm3	1.17835e-27	0.467904	1	0.996	2.7062e-23	5
Ppa1	1.26151e-27	0.644634	0.779	0.482	2.89719e-23	5
Tubb6	1.83111e-27	0.642541	0.958	0.858	4.20532e-23	5
S100a16	2.265e-27	0.456234	0.986	0.929	5.20181e-23	5
H2-K1	3.29489e-27	0.524817	1	0.986	7.56705e-23	5
Evi2a	3.80756e-27	0.301586	0.3	0.079	8.74444e-23	5
Il34	1.14496e-26	0.398451	0.244	0.051	2.62952e-22	5
Ehd1	1.59348e-26	0.502266	0.892	0.65	3.65959e-22	5
Tubb2b	2.71847e-26	0.504033	0.559	0.246	6.24325e-22	5
Nid1	3.37631e-26	0.50094	1	0.958	7.75403e-22	5
Anxa2	3.60305e-26	0.47057	1	0.984	8.27476e-22	5
Arsi	4.14039e-26	0.435232	0.573	0.257	9.50882e-22	5
Ifi203	1.13253e-25	0.3313	0.761	0.466	2.60098e-21	5
Postn	2.14433e-25	0.526321	0.831	0.505	4.92468e-21	5
Dcbld2	2.31452e-25	0.543569	0.737	0.446	5.31554e-21	5
St3gal2	2.57602e-25	0.376322	0.826	0.553	5.91609e-21	5
Iigp1	3.63994e-25	0.310724	0.587	0.26	8.35948e-21	5
Spsb1	6.93594e-25	0.483528	0.784	0.488	1.59291e-20	5
Galm	7.57258e-25	0.426027	0.39	0.134	1.73912e-20	5
Igtp	1.48416e-24	0.552615	0.526	0.244	3.40852e-20	5
Ptgs2	3.11915e-24	0.401189	0.709	0.359	7.16344e-20	5
Col14a1	5.01839e-24	0.48912	0.962	0.784	1.15252e-19	5
Grb10	5.76005e-24	0.455674	0.892	0.679	1.32285e-19	5
Ifrd1	9.64391e-24	0.749872	0.948	0.879	2.21482e-19	5
Kif2a	1.14262e-23	0.390608	0.746	0.452	2.62414e-19	5
Cd164	1.30699e-23	0.445011	0.986	0.938	3.00164e-19	5
Csrnp1	1.53173e-23	0.57175	0.765	0.499	3.51778e-19	5
Sirpa	1.54734e-23	0.352782	0.826	0.49	3.55362e-19	5
Naaa	1.57681e-23	0.477883	0.878	0.66	3.62131e-19	5
Adamtsl4	4.0221e-23	0.454214	0.826	0.573	9.23715e-19	5
Hspa8	6.94305e-23	0.322269	1	0.998	1.59454e-18	5
Pygl	8.14409e-23	0.535175	0.756	0.49	1.87037e-18	5
Nfkbia	1.23249e-22	0.485582	0.991	0.976	2.83054e-18	5
Timp3	2.94995e-22	0.501206	0.977	0.831	6.77487e-18	5
Ccl7	2.96368e-22	0.902369	0.643	0.324	6.80639e-18	5
Sh3pxd2b	3.20252e-22	0.467071	0.742	0.445	7.3549e-18	5
Ecm1	4.29669e-22	0.375467	0.995	0.98	9.86778e-18	5
Ifih1	6.23327e-22	0.357531	0.62	0.322	1.43153e-17	5
Aldh1a3	6.39774e-22	0.372921	0.718	0.393	1.46931e-17	5
Sema3b	1.18758e-21	0.49081	0.671	0.378	2.7274e-17	5
Adamts5	1.19483e-21	0.445809	0.972	0.784	2.74404e-17	5
Epdr1	1.44858e-21	0.464413	0.746	0.454	3.32681e-17	5
Pdlim1	1.61807e-21	0.458222	0.756	0.482	3.71606e-17	5
Lgi3	2.04421e-21	0.389083	0.305	0.095	4.69472e-17	5
Atp6v1e1	2.86745e-21	0.390706	0.845	0.643	6.58539e-17	5
H2-T24	2.94465e-21	0.369051	0.352	0.124	6.76268e-17	5
Csrp2	3.43608e-21	0.414388	0.934	0.759	7.89131e-17	5
Cd47	1.11434e-20	0.400321	0.967	0.961	2.5592e-16	5
Cnih	1.13846e-20	0.448506	0.831	0.672	2.6146e-16	5
Sp100	1.20613e-20	0.467851	0.761	0.532	2.76999e-16	5
Ifi35	1.35771e-20	0.444672	0.761	0.52	3.11811e-16	5
Itgb7	1.80724e-20	0.7015	0.249	0.07	4.15051e-16	5
Ramp2	2.92516e-20	0.332549	0.934	0.812	6.71793e-16	5
H2-T23	3.61376e-20	0.622426	0.934	0.822	8.29935e-16	5
Dtnbp1	3.64423e-20	0.368964	0.892	0.715	8.36934e-16	5
Mmp14	4.26757e-20	0.376065	0.986	0.947	9.8009e-16	5
Stat1	5.12232e-20	0.532168	0.667	0.422	1.17639e-15	5
Errfi1	6.21596e-20	0.625934	0.981	0.959	1.42756e-15	5
Rap1b	8.33033e-20	0.433038	0.995	0.936	1.91314e-15	5
Fbxw17	1.1545e-19	0.465308	0.408	0.169	2.65143e-15	5
Ogn	1.16985e-19	0.416191	0.981	0.971	2.68668e-15	5
Uba7	1.18058e-19	0.312975	0.474	0.214	2.71131e-15	5
Ube2l6	1.20771e-19	0.498767	0.695	0.465	2.77363e-15	5
Prdx6	1.47705e-19	0.442104	0.939	0.816	3.39219e-15	5
Ccdc109b	1.48243e-19	0.310771	0.319	0.11	3.40456e-15	5
Cmtm3	1.58329e-19	0.406393	0.934	0.799	3.63619e-15	5
Shisa5	2.26859e-19	0.397812	0.972	0.916	5.21003e-15	5
Engase	2.50079e-19	0.364075	0.404	0.16	5.74332e-15	5
Ifit3	2.87779e-19	1.13682	0.423	0.194	6.60913e-15	5
Ogfr	3.14986e-19	0.423833	0.606	0.354	7.23397e-15	5
Ebf2	3.17921e-19	0.372209	0.873	0.575	7.30136e-15	5
Darc	4.03388e-19	0.348385	0.502	0.237	9.26421e-15	5
Rac1	5.61021e-19	0.323367	0.991	0.952	1.28844e-14	5
Bmp1	6.1241e-19	0.430813	0.958	0.833	1.40646e-14	5
Ckb	1.17236e-18	0.504235	0.854	0.702	2.69243e-14	5
Ccdc3	1.30248e-18	0.748258	0.329	0.117	2.99129e-14	5
Nqo2	1.51209e-18	0.335827	0.657	0.394	3.47266e-14	5
Xaf1	1.75172e-18	0.365812	0.592	0.358	4.02299e-14	5
Ddah2	1.81709e-18	0.34055	0.967	0.893	4.17313e-14	5
Trex1	2.31429e-18	0.545191	0.737	0.488	5.315e-14	5
Tnfrsf1b	2.66028e-18	0.345538	0.563	0.299	6.10959e-14	5
C4b	3.39831e-18	0.578299	0.784	0.579	7.80456e-14	5
Arf6	4.55633e-18	0.35783	0.944	0.814	1.04641e-13	5
Adh7	5.80375e-18	0.346882	0.324	0.117	1.33289e-13	5
Atf3	8.09238e-18	0.48486	0.986	0.951	1.8585e-13	5
Fosl2	8.31423e-18	0.489034	0.873	0.728	1.90945e-13	5
Psmb8	8.85139e-18	0.422075	0.761	0.58	2.03281e-13	5
Mylip	9.06689e-18	0.412258	0.751	0.527	2.0823e-13	5
Nfe2l2	1.10529e-17	0.428529	0.92	0.832	2.5384e-13	5
Qpct	1.83464e-17	0.381227	0.901	0.719	4.21343e-13	5
Umps	2.6162e-17	0.441169	0.46	0.227	6.00837e-13	5
Fez1	3.57508e-17	0.358883	0.582	0.317	8.21053e-13	5
Itih5	6.14423e-17	0.347719	0.981	0.844	1.41108e-12	5
Lrrc17	7.39035e-17	0.450587	0.887	0.744	1.69727e-12	5
Pxdn	1.00581e-16	0.484267	0.718	0.515	2.30995e-12	5
Aftph	1.10111e-16	0.350593	0.469	0.246	2.52881e-12	5
Smurf2	2.23005e-16	0.325245	0.629	0.399	5.12153e-12	5
Agtr1a	2.42678e-16	0.418977	0.648	0.417	5.57334e-12	5
Hdac7	7.83734e-16	0.388072	0.756	0.56	1.79992e-11	5
Tmbim6	9.65461e-16	0.326553	0.977	0.953	2.21728e-11	5
Tap1	9.73285e-16	0.363712	0.484	0.257	2.23525e-11	5
Agpat4	1.04129e-15	0.431585	0.695	0.453	2.39142e-11	5
Stat2	1.21096e-15	0.300319	0.568	0.33	2.78109e-11	5
Fyn	1.58526e-15	0.347578	0.845	0.631	3.64071e-11	5
Fst	1.89671e-15	0.363869	0.831	0.56	4.35598e-11	5
Rab32	2.36149e-15	0.332282	0.657	0.399	5.42339e-11	5
Rnf114	2.37685e-15	0.456554	0.587	0.375	5.45867e-11	5
Klf6	4.09658e-15	0.505249	0.934	0.792	9.40821e-11	5
Dnaja1	5.42327e-15	0.31471	0.991	0.96	1.24551e-10	5
Psme1	5.97755e-15	0.315717	0.854	0.763	1.37281e-10	5
Cndp2	6.19898e-15	0.386701	0.793	0.577	1.42366e-10	5
Ppic	8.63379e-15	0.36582	0.925	0.87	1.98284e-10	5
Tnfrsf12a	8.97961e-15	0.416261	0.737	0.53	2.06226e-10	5
Lamc2	8.99609e-15	0.365254	0.455	0.235	2.06604e-10	5
Itga11	9.41804e-15	0.329038	0.793	0.547	2.16295e-10	5
Tor1aip2	1.04441e-14	0.341071	0.803	0.601	2.3986e-10	5
Csf1	2.19151e-14	0.341507	0.925	0.801	5.03302e-10	5
Mfap2	2.23393e-14	0.348146	0.887	0.764	5.13045e-10	5
B3galnt1	4.05536e-14	0.365269	0.657	0.422	9.31353e-10	5
Gprc5a	5.23023e-14	0.328922	0.258	0.094	1.20117e-09	5
Irak3	5.67676e-14	0.360644	0.709	0.492	1.30373e-09	5
Actg1	5.76086e-14	0.460713	1	0.992	1.32304e-09	5
Aldh7a1	8.24796e-14	0.380093	0.793	0.612	1.89423e-09	5
5430435G22Rik	8.36199e-14	0.449914	0.775	0.578	1.92041e-09	5
Kdelc2	8.51117e-14	0.317284	0.892	0.755	1.95468e-09	5
Thbd	9.86804e-14	0.317384	0.915	0.826	2.26629e-09	5
Eef1b2	1.33739e-13	0.319974	0.972	0.934	3.07145e-09	5
Tmem43	1.34023e-13	0.413978	0.84	0.696	3.07798e-09	5
Ubap1	1.44831e-13	0.332116	0.535	0.321	3.32618e-09	5
Gbp3	1.57844e-13	0.360828	0.413	0.21	3.62505e-09	5
Cxcl10	1.64014e-13	0.375222	0.446	0.226	3.76675e-09	5
Ddr2	2.01981e-13	0.302896	0.991	0.968	4.6387e-09	5
Arl4d	4.26506e-13	0.424336	0.756	0.549	9.79513e-09	5
Tap2	4.89016e-13	0.312727	0.761	0.551	1.12307e-08	5
Slc31a2	8.15748e-13	0.448081	0.615	0.421	1.87345e-08	5
Cyp4b1	1.25917e-12	0.567354	0.3	0.132	2.89181e-08	5
Sdhd	1.63875e-12	0.31067	0.761	0.616	3.76356e-08	5
Cpxm1	1.87667e-12	0.378589	0.92	0.822	4.30996e-08	5
Gng12	2.03432e-12	0.39066	0.812	0.658	4.67202e-08	5
Klf2	3.29276e-12	0.301948	0.967	0.822	7.56214e-08	5
Tor3a	3.67185e-12	0.451132	0.554	0.384	8.43276e-08	5
Creb3	4.24279e-12	0.30314	0.746	0.568	9.744e-08	5
Morf4l2	4.76402e-12	0.307952	0.986	0.948	1.09411e-07	5
Lims2	6.70727e-12	0.340406	0.822	0.631	1.54039e-07	5
Gbp2	7.52999e-12	0.393317	0.643	0.485	1.72934e-07	5
Olfml2b	9.9341e-12	0.322981	0.953	0.828	2.28147e-07	5
Usp2	2.52758e-11	0.336713	0.582	0.405	5.80485e-07	5
Ier5	2.78756e-11	0.541737	0.967	0.889	6.40192e-07	5
Ppp1r15b	4.45475e-11	0.374131	0.624	0.431	1.02308e-06	5
Edem2	1.51419e-10	0.311537	0.634	0.452	3.47748e-06	5
Ccl2	2.11775e-10	1.0242	0.446	0.261	4.86363e-06	5
Glipr2	2.50056e-10	0.362345	0.737	0.586	5.74279e-06	5
Tmem45a	2.53294e-10	0.347521	0.69	0.544	5.81716e-06	5
Rab3il1	3.22719e-10	0.344064	0.7	0.549	7.41158e-06	5
Xdh	5.62308e-10	0.308133	0.869	0.79	1.2914e-05	5
Ndel1	1.79611e-09	0.346442	0.85	0.783	4.12494e-05	5
Dhx58	2.05936e-09	0.360913	0.352	0.2	4.72952e-05	5
Dnpep	2.62746e-09	0.325241	0.793	0.677	6.03423e-05	5
Tnxb	2.85372e-09	0.319731	0.981	0.927	6.55385e-05	5
Serpina3c	3.66367e-09	0.444956	0.479	0.318	8.41398e-05	5
Capza2	6.25955e-09	0.30137	0.845	0.805	0.000143757	5
Ly6e	8.05111e-09	0.316425	0.972	0.949	0.000184902	5
Fgl2	4.02471e-08	0.377303	0.756	0.653	0.000924315	5
Myc	7.94747e-08	0.302595	0.883	0.784	0.00182522	5
Irgm1	1.24801e-07	0.335717	0.469	0.323	0.00286619	5
Eif4e	1.51981e-07	0.458538	0.606	0.505	0.00349039	5
Il1r2	3.52627e-99	2.19717	0.938	0.249	8.09842e-95	6
Sema3e	2.65067e-94	0.339358	0.566	0.057	6.08753e-90	6
Prkg2	1.07844e-92	0.527397	0.628	0.076	2.47676e-88	6
Procr	2.091e-76	1.50936	0.966	0.38	4.8022e-72	6
Dpp4	9.19199e-75	1.12275	0.993	0.318	2.11103e-70	6
Ace	6.53678e-65	1.17159	0.986	0.648	1.50124e-60	6
Pcsk6	1.30527e-64	1.19392	0.972	0.426	2.99767e-60	6
Bmp7	7.15788e-64	0.467345	0.531	0.078	1.64388e-59	6
Il1rl2	5.23886e-56	0.3878	0.8	0.247	1.20316e-51	6
Sfrp2	6.44764e-55	1.14564	0.924	0.341	1.48076e-50	6
Serpine2	3.10281e-51	1.06562	0.966	0.484	7.12591e-47	6
Gpr133	3.984e-48	1.00445	1	0.818	9.14965e-44	6
Efhd1	3.83671e-46	0.656991	0.883	0.294	8.8114e-42	6
Srd5a1	6.78589e-46	0.575926	0.407	0.066	1.55845e-41	6
Chst1	1.57777e-45	0.428025	0.545	0.117	3.62351e-41	6
Cadm3	8.25854e-45	0.49542	0.938	0.56	1.89666e-40	6
Fn1	1.10388e-44	1.00194	0.993	0.72	2.53516e-40	6
Emilin2	7.96566e-44	0.956223	0.986	0.689	1.82939e-39	6
Galntl1	3.96013e-43	0.565128	0.862	0.339	9.09483e-39	6
Slc16a9	4.38588e-43	0.60258	0.793	0.32	1.00726e-38	6
Ly6c1	4.70977e-43	0.937641	1	0.862	1.08165e-38	6
Ptgs2	5.21428e-43	0.79376	0.862	0.36	1.19751e-38	6
Anxa3	2.43803e-42	0.840185	0.986	0.602	5.59917e-38	6
Cd248	3.10093e-42	0.835195	0.986	0.944	7.1216e-38	6
Car8	6.83062e-42	0.370825	0.662	0.179	1.56872e-37	6
Opcml	7.41552e-42	0.332989	0.848	0.307	1.70305e-37	6
Edn1	1.01124e-41	0.397877	0.655	0.172	2.32242e-37	6
Gpr1	5.26141e-41	0.376393	0.414	0.073	1.20834e-36	6
Lrrn4cl	1.31136e-39	0.775524	1	0.61	3.01167e-35	6
Il18	1.92541e-39	0.337513	0.703	0.21	4.4219e-35	6
Darc	2.01559e-39	0.323925	0.738	0.229	4.62899e-35	6
Thbs2	2.22351e-39	0.732951	0.952	0.479	5.10652e-35	6
Pla1a	4.0389e-39	0.821147	0.938	0.448	9.27573e-35	6
Smpd3	1.05791e-38	0.542596	0.883	0.394	2.42959e-34	6
Cldn10	4.83287e-38	0.559944	0.641	0.205	1.10992e-33	6
Amy1	2.8215e-37	0.596291	0.766	0.297	6.47985e-33	6
Ly6a	7.93779e-37	0.662729	1	0.986	1.82299e-32	6
Plce1	8.68523e-37	0.415509	0.862	0.391	1.99465e-32	6
Ppp1r14b	1.51132e-36	0.481447	0.931	0.629	3.47089e-32	6
Samhd1	2.49586e-35	0.624781	0.897	0.45	5.73198e-31	6
Fndc1	4.7892e-35	0.715135	1	0.729	1.09989e-30	6
Cyb561	2.0769e-34	0.708284	0.683	0.252	4.7698e-30	6
Gfpt2	9.75197e-34	0.799771	0.993	0.905	2.23964e-29	6
Mgll	7.25476e-33	0.516864	0.883	0.411	1.66613e-28	6
Ugdh	2.62675e-32	0.649429	0.993	0.842	6.03259e-28	6
Has1	7.48932e-32	0.847016	0.917	0.518	1.72e-27	6
Pi16	1.35661e-31	0.70234	0.979	0.656	3.1156e-27	6
Loxl1	2.33044e-31	0.596134	1	0.933	5.35208e-27	6
Fbn1	2.50115e-31	0.707219	1	0.946	5.74415e-27	6
Col1a1	3.82182e-31	0.667328	1	0.993	8.7772e-27	6
Timp2	9.62631e-31	0.481984	1	0.997	2.21078e-26	6
Col1a2	2.05698e-30	0.600224	1	1	4.72405e-26	6
D4Bwg0951e	5.11009e-30	0.453718	0.786	0.321	1.17358e-25	6
Ecm1	5.7818e-30	0.643871	1	0.981	1.32785e-25	6
Basp1	1.80095e-29	0.375089	0.938	0.54	4.13606e-25	6
Egfr	1.83291e-29	0.710915	0.993	0.805	4.20947e-25	6
Aebp1	2.3762e-29	0.623059	0.993	0.96	5.45719e-25	6
Loxl2	1.02876e-28	0.59844	0.993	0.892	2.36265e-24	6
Bmp1	2.7214e-28	0.649588	0.972	0.837	6.24996e-24	6
Nid1	6.48813e-28	0.674997	1	0.959	1.49006e-23	6
Axl	1.33458e-27	0.534965	1	0.909	3.06499e-23	6
Tgfbr2	2.58699e-27	0.553669	0.986	0.906	5.94128e-23	6
Lars2	4.56286e-27	0.96713	1	0.992	1.04791e-22	6
Sbsn	1.56712e-26	0.74493	0.662	0.299	3.59904e-22	6
Pcolce2	1.79988e-26	0.56156	1	0.839	4.1336e-22	6
Tubb4a	3.58682e-26	0.503648	0.752	0.336	8.2375e-22	6
Ust	6.15881e-26	0.478476	0.869	0.472	1.41443e-21	6
Edem2	1.24014e-25	0.576774	0.821	0.445	2.8481e-21	6
Nox4	1.26737e-25	0.388047	0.69	0.302	2.91063e-21	6
Slc4a4	2.27236e-25	0.328821	0.814	0.422	5.2187e-21	6
Adamtsl4	3.64869e-25	0.430894	0.924	0.574	8.37959e-21	6
St3gal1	5.27112e-25	0.469464	0.91	0.522	1.21056e-20	6
Tnxb	1.2183e-24	0.526332	0.993	0.928	2.79794e-20	6
Lamc2	1.48589e-24	0.477931	0.6	0.232	3.41249e-20	6
Sema3c	1.95966e-24	0.465833	0.972	0.632	4.50056e-20	6
Igfbp4	6.49131e-24	0.553951	0.986	0.933	1.49079e-19	6
Mmp2	1.78622e-23	0.498839	1	0.959	4.10224e-19	6
Cxcl13	2.38227e-23	0.63619	0.517	0.175	5.47112e-19	6
Sema3b	4.18913e-23	0.582101	0.772	0.38	9.62075e-19	6
Csda	4.54955e-23	0.411833	0.986	0.84	1.04485e-18	6
Ccbp2	2.15517e-22	0.552568	0.476	0.16	4.94956e-18	6
Itgb7	2.53053e-22	0.344113	0.303	0.072	5.81161e-18	6
Ifi205	3.19807e-22	0.463274	0.993	0.82	7.34469e-18	6
Creb5	4.50206e-22	0.329359	0.786	0.381	1.03394e-17	6
C1qtnf1	8.92441e-22	0.53236	0.979	0.802	2.04958e-17	6
Prg4	8.93562e-22	0.680049	0.338	0.094	2.05215e-17	6
Man1a	1.13377e-21	0.342302	0.945	0.71	2.60381e-17	6
Prdx6	1.9837e-21	0.495804	0.966	0.818	4.55576e-17	6
Ebf2	3.24992e-21	0.413455	0.931	0.581	7.46376e-17	6
Cxcr7	7.78269e-21	0.628141	1	0.838	1.78737e-16	6
C3	9.18799e-21	0.505235	0.993	0.93	2.11011e-16	6
Vasn	9.63869e-21	0.491639	0.938	0.657	2.21362e-16	6
Lamc1	1.19335e-20	0.494378	0.993	0.882	2.74065e-16	6
Cd164	3.45086e-20	0.483022	1	0.938	7.92525e-16	6
Heg1	3.52859e-20	0.517519	0.979	0.817	8.10376e-16	6
Ndrg4	1.37879e-19	0.413577	0.786	0.442	3.16654e-15	6
Efemp2	1.44081e-19	0.476615	0.959	0.841	3.30897e-15	6
Errfi1	1.8254e-19	0.493552	1	0.959	4.1922e-15	6
Csf1	2.02135e-19	0.397509	0.979	0.801	4.64224e-15	6
Uap1	6.2777e-19	0.477951	0.986	0.799	1.44174e-14	6
Mt2	6.51612e-19	0.589798	0.986	0.886	1.49649e-14	6
Fyn	7.10829e-19	0.382783	0.917	0.633	1.63249e-14	6
Igfbp6	1.14893e-18	0.373078	1	0.976	2.63863e-14	6
Hspb8	1.20819e-18	0.410221	0.979	0.671	2.77474e-14	6
Cpz	1.74857e-18	0.574965	0.621	0.276	4.01576e-14	6
Slc7a6	2.04562e-18	0.368875	0.8	0.518	4.69798e-14	6
Zbtb16	2.55801e-18	0.381333	0.862	0.527	5.87473e-14	6
Ppap2b	2.56074e-18	0.439334	1	0.985	5.881e-14	6
Pxdn	2.87245e-18	0.307915	0.855	0.512	6.59686e-14	6
Ccnd1	3.52679e-18	0.32067	0.552	0.244	8.09962e-14	6
Camk2d	3.84468e-18	0.330165	0.89	0.59	8.82969e-14	6
Creb3l1	6.46292e-18	0.314066	0.945	0.641	1.48427e-13	6
Fgfr1	8.0388e-18	0.425958	0.986	0.898	1.84619e-13	6
Lamb2	1.05869e-17	0.400326	0.986	0.83	2.4314e-13	6
Cfb	2.33952e-17	0.511068	0.897	0.63	5.37293e-13	6
Zyx	2.38138e-17	0.369858	0.993	0.776	5.46909e-13	6
Sparc	3.32795e-17	0.414875	1	0.999	7.64296e-13	6
Serping1	3.55222e-17	0.331541	1	0.999	8.15802e-13	6
Xpnpep2	7.37937e-17	0.358693	0.628	0.302	1.69475e-12	6
C4b	9.03011e-17	0.593722	0.89	0.578	2.07386e-12	6
Scara3	3.22882e-16	0.441213	0.938	0.706	7.4153e-12	6
Anxa1	3.91751e-16	0.307566	1	0.982	8.99695e-12	6
Qpct	5.88977e-16	0.384935	0.979	0.719	1.35265e-11	6
Ifi27l2a	6.16568e-16	0.322098	1	0.77	1.41601e-11	6
Adamts5	7.86004e-16	0.375814	0.986	0.79	1.80514e-11	6
Kdelc2	1.14225e-15	0.447846	0.931	0.757	2.6233e-11	6
Serpinb6a	2.43086e-15	0.363097	1	0.948	5.58271e-11	6
Slco3a1	2.82205e-15	0.30751	0.828	0.5	6.48112e-11	6
Dbn1	5.25524e-15	0.315743	0.931	0.618	1.20692e-10	6
Col3a1	7.69458e-15	0.447118	1	0.996	1.76714e-10	6
Serpina3c	1.34615e-14	0.388414	0.621	0.313	3.09157e-10	6
C1ra	1.3769e-14	0.321808	1	0.98	3.16218e-10	6
Ctps	1.9099e-14	0.305155	0.476	0.22	4.38627e-10	6
Ablim1	2.46883e-14	0.377035	0.993	0.837	5.6699e-10	6
Tpst2	5.91872e-14	0.352271	0.724	0.416	1.35929e-09	6
Scara5	6.05014e-14	0.379314	0.986	0.896	1.38947e-09	6
Cebpb	1.1796e-13	0.404922	0.986	0.929	2.70906e-09	6
Stim1	1.8771e-13	0.309565	0.793	0.541	4.31094e-09	6
Dmkn	2.99913e-13	0.593624	0.345	0.143	6.88781e-09	6
Tnfaip6	3.53795e-13	0.415878	0.966	0.878	8.12525e-09	6
Calu	3.9602e-13	0.374042	1	0.951	9.095e-09	6
Ergic1	4.10086e-13	0.35659	0.979	0.854	9.41804e-09	6
Lama4	4.59723e-13	0.342499	0.979	0.758	1.0558e-08	6
Carhsp1	7.60511e-13	0.300719	0.952	0.773	1.74659e-08	6
Sepn1	8.81116e-13	0.31183	0.938	0.715	2.02357e-08	6
Efemp1	1.33316e-12	0.385052	0.959	0.848	3.06173e-08	6
Pcolce	1.90066e-12	0.39828	0.986	0.967	4.36505e-08	6
Glud1	2.00947e-12	0.402831	0.945	0.85	4.61494e-08	6
Trim35	2.17892e-12	0.373676	0.834	0.608	5.00411e-08	6
Atp1a1	3.83765e-12	0.308288	0.869	0.717	8.81354e-08	6
Hn1	4.83729e-12	0.339953	0.972	0.893	1.11093e-07	6
Hnrnpab	6.06078e-12	0.361966	0.979	0.914	1.39192e-07	6
Klf4	7.46478e-12	0.317401	1	0.979	1.71436e-07	6
Col5a1	7.57667e-12	0.318571	0.966	0.879	1.74006e-07	6
Sash1	1.75563e-11	0.308276	0.959	0.785	4.03199e-07	6
Cndp2	5.19308e-11	0.335193	0.848	0.58	1.19264e-06	6
Dkk2	6.46999e-11	0.34173	0.262	0.095	1.4859e-06	6
Tgfbr3	1.22926e-10	0.312295	0.979	0.868	2.82311e-06	6
Nfe2l2	1.50397e-10	0.338629	0.959	0.832	3.45401e-06	6
Agpat4	1.77429e-10	0.359359	0.71	0.46	4.07483e-06	6
Col5a2	3.30453e-10	0.315255	1	0.912	7.58918e-06	6
Cxcl1	9.31112e-10	0.395847	0.924	0.733	2.13839e-05	6
Lgmn	3.29682e-09	0.305558	0.759	0.568	7.57148e-05	6
Hmox1	1.48546e-07	0.458578	0.703	0.502	0.0034115	6
Angpt4	4.29563e-121	1.8216	0.867	0.097	9.86535e-117	7
Arx	9.27996e-98	0.553476	0.765	0.084	2.13124e-93	7
Fam180a	7.16595e-94	1.04724	0.633	0.056	1.64573e-89	7
Slc7a2	6.45066e-79	0.349062	0.643	0.073	1.48146e-74	7
Tns3	6.63817e-72	0.402151	0.837	0.153	1.52452e-67	7
Tmem221	4.43859e-69	0.389317	0.459	0.037	1.01937e-64	7
Tdo2	1.73173e-65	0.609149	0.541	0.06	3.97709e-61	7
Cpxm2	9.60167e-64	1.63194	0.765	0.152	2.20512e-59	7
Nkain4	2.83268e-62	0.874054	0.724	0.124	6.50553e-58	7
1500015O10Rik	9.78135e-61	0.643996	0.592	0.083	2.24638e-56	7
Plcxd3	5.62447e-58	0.87564	0.837	0.182	1.29172e-53	7
Fam107a	1.74035e-57	0.38923	0.551	0.073	3.99688e-53	7
Susd2	2.04869e-56	1.20992	0.959	0.305	4.70502e-52	7
Epyc	8.08399e-54	1.31517	0.357	0.03	1.85657e-49	7
Lbp	1.37578e-53	1.72796	1	0.71	3.15961e-49	7
Itgbl1	2.20581e-53	1.32944	0.98	0.332	5.06586e-49	7
Chrdl1	5.55294e-52	1.7278	0.969	0.391	1.27529e-47	7
Pdlim3	5.17623e-50	0.584118	0.571	0.089	1.18877e-45	7
Fgfr2	9.70977e-50	0.370241	0.612	0.109	2.22994e-45	7
Bace2	3.24355e-48	1.09027	0.929	0.331	7.44914e-44	7
Klf5	3.42394e-46	0.388946	0.622	0.124	7.86341e-42	7
Olfml3	5.74252e-46	1.60577	1	0.804	1.31883e-41	7
Ucp2	8.61553e-46	0.701476	0.816	0.24	1.97864e-41	7
Ralgps2	1.68181e-45	0.373086	0.745	0.174	3.86246e-41	7
C7	1.55714e-44	1.5655	1	0.545	3.57612e-40	7
Acsbg1	5.25739e-44	0.898502	0.459	0.066	1.20741e-39	7
Col8a2	3.36787e-43	0.322934	0.531	0.093	7.73465e-39	7
Cfh	1.89636e-42	1.64234	1	0.735	4.35519e-38	7
Egflam	1.21346e-41	0.70018	0.827	0.247	2.78682e-37	7
Tspan11	2.57612e-41	0.748674	0.918	0.296	5.91633e-37	7
Ntrk1	2.53112e-40	0.390369	0.663	0.138	5.81297e-36	7
Fhl2	1.01675e-39	0.955098	0.745	0.21	2.33506e-35	7
P2ry6	3.24229e-39	0.5296	0.5	0.091	7.44624e-35	7
Cst3	4.26664e-39	1.07119	1	0.999	9.79877e-35	7
Tgm2	1.70668e-38	0.981643	0.969	0.421	3.91956e-34	7
Fmod	2.06874e-38	1.141	0.633	0.143	4.75107e-34	7
Col4a3	2.93089e-38	0.58988	0.745	0.203	6.73108e-34	7
Cpe	4.00173e-38	1.00536	0.929	0.401	9.19036e-34	7
Csrp1	6.61527e-38	1.04367	0.98	0.604	1.51926e-33	7
Sfrp1	3.99494e-37	1.40637	0.949	0.566	9.17477e-33	7
Sorbs1	1.06592e-36	0.442012	0.714	0.192	2.44798e-32	7
Pdgfrl	1.57143e-35	0.818609	0.929	0.362	3.60895e-31	7
Vegfc	6.25863e-35	0.592773	0.735	0.21	1.43736e-30	7
Smoc2	8.16888e-35	1.18807	0.99	0.723	1.87606e-30	7
Glul	1.58417e-34	1.06763	1	0.915	3.6382e-30	7
Tnmd	2.48791e-34	0.462559	0.204	0.014	5.71373e-30	7
D630003M21Rik	8.01409e-34	0.359544	0.52	0.106	1.84052e-29	7
Ugt1a7c	1.117e-33	0.793082	0.776	0.29	2.56531e-29	7
Paqr6	1.73696e-33	0.337153	0.52	0.104	3.98911e-29	7
Epas1	2.93767e-33	0.527354	0.837	0.317	6.74665e-29	7
Ampd3	1.04428e-32	0.525558	0.898	0.357	2.3983e-28	7
Gpr64	2.68778e-32	0.601315	0.755	0.252	6.17276e-28	7
Ltbp2	4.72255e-32	0.583611	0.224	0.02	1.08458e-27	7
Cd200	1.96489e-31	0.594222	0.867	0.318	4.51257e-27	7
Cdh13	3.35838e-31	0.87698	0.939	0.449	7.71287e-27	7
Des	3.53102e-31	0.473047	0.735	0.215	8.10933e-27	7
Col4a4	3.96287e-31	0.605649	0.776	0.266	9.10112e-27	7
Arhgdib	4.65137e-31	0.609499	0.816	0.352	1.06823e-26	7
Cygb	5.30251e-31	0.880264	1	0.843	1.21777e-26	7
Matn2	1.14682e-30	1.06953	0.959	0.522	2.63378e-26	7
Rbbp7	1.45779e-30	1.44027	1	0.883	3.34796e-26	7
Cilp	2.86287e-30	1.87907	0.755	0.319	6.57487e-26	7
Nt5e	3.06642e-30	0.399459	0.592	0.153	7.04233e-26	7
Stk17b	2.75951e-29	0.402926	0.571	0.158	6.3375e-25	7
Cyp1b1	3.5132e-29	0.787536	0.959	0.491	8.06841e-25	7
Prickle1	1.57332e-28	0.49829	0.908	0.417	3.61329e-24	7
Rnaset2b	2.43457e-28	0.361784	1	0.835	5.59123e-24	7
Boc	2.45047e-28	0.714999	0.939	0.543	5.62776e-24	7
Wisp1	7.26247e-28	0.380925	0.449	0.095	1.6679e-23	7
Gas6	7.3789e-28	1.03382	0.99	0.741	1.69464e-23	7
Ism1	2.25196e-27	0.494801	0.765	0.316	5.17186e-23	7
Lamb2	2.86907e-27	0.830746	1	0.833	6.5891e-23	7
Mgp	3.98759e-27	0.942981	1	0.722	9.1579e-23	7
Pgf	5.61156e-27	0.446475	0.469	0.104	1.28875e-22	7
Aqp2	7.83976e-27	0.306101	0.327	0.053	1.80048e-22	7
Wisp2	8.05428e-27	1.23071	0.602	0.187	1.84975e-22	7
Abat	1.5294e-26	0.35934	0.673	0.223	3.51242e-22	7
Pla2g7	1.8255e-26	0.408857	0.459	0.102	4.19245e-22	7
Mid1ip1	2.7793e-26	0.628566	0.827	0.35	6.38294e-22	7
Gas1	2.83442e-26	1.04101	1	0.909	6.50954e-22	7
Nr2f2	3.92016e-25	0.542724	0.98	0.647	9.00303e-21	7
Smoc1	1.25911e-24	0.449167	0.276	0.042	2.89166e-20	7
Slit3	1.39429e-24	0.76215	0.99	0.877	3.20214e-20	7
Fkbp5	2.37125e-24	0.592468	0.929	0.491	5.44582e-20	7
Scarf2	2.49534e-24	0.433533	0.888	0.474	5.73081e-20	7
Fibin	6.68212e-24	0.382432	0.592	0.174	1.53462e-19	7
Foxp2	7.25733e-24	0.359506	0.51	0.142	1.66672e-19	7
Alpl	1.23233e-23	0.517106	0.51	0.14	2.83016e-19	7
Igf1	1.25984e-23	1.01422	0.98	0.802	2.89335e-19	7
Aldh1a1	1.82344e-23	0.726765	0.99	0.712	4.18772e-19	7
Pltp	1.94435e-23	0.766693	0.959	0.663	4.4654e-19	7
Slc6a6	2.04015e-23	0.861326	0.724	0.32	4.68541e-19	7
Agt	2.4242e-23	0.947749	0.582	0.171	5.56741e-19	7
Timp1	1.20107e-22	0.442085	0.857	0.405	2.75838e-18	7
9430020K01Rik	1.87338e-22	0.445322	0.959	0.545	4.3024e-18	7
Cntfr	2.71355e-22	0.509673	0.714	0.305	6.23193e-18	7
Fmo2	4.20166e-22	0.70726	0.949	0.509	9.64953e-18	7
Col6a5	4.67717e-22	1.30271	0.52	0.161	1.07416e-17	7
Tbxa2r	5.93892e-22	0.300987	0.449	0.111	1.36393e-17	7
Cd82	2.12691e-21	0.397156	0.582	0.201	4.88466e-17	7
Fkbp9	5.81861e-21	0.743126	0.99	0.927	1.3363e-16	7
Fam20c	1.16504e-20	0.566556	0.806	0.398	2.67563e-16	7
Cyp27a1	1.52101e-20	0.64753	0.898	0.5	3.49315e-16	7
Gucy1a3	1.54798e-20	0.36168	0.459	0.126	3.55508e-16	7
Adamts2	1.7776e-20	1.0388	0.969	0.871	4.08245e-16	7
Camk2d	2.16775e-20	0.558832	0.918	0.596	4.97847e-16	7
Bgn	1.4089e-19	0.651657	1	0.841	3.23568e-15	7
Kcne4	1.54882e-19	0.557675	0.388	0.096	3.55703e-15	7
Col8a1	1.59354e-19	0.468882	0.378	0.095	3.65972e-15	7
Sdf4	2.07089e-19	0.492765	1	0.883	4.756e-15	7
F11r	6.88855e-19	0.368362	0.449	0.144	1.58202e-14	7
Ednra	8.35942e-19	0.471085	0.5	0.163	1.91982e-14	7
Timp2	1.50769e-18	0.430077	1	0.997	3.46257e-14	7
Gdf10	1.792e-18	0.829939	0.99	0.732	4.1155e-14	7
Pik3r1	2.37967e-18	0.554693	0.98	0.73	5.46516e-14	7
Tspan4	2.38955e-18	0.533025	0.939	0.606	5.48785e-14	7
Wfdc1	2.95476e-18	0.566957	0.755	0.317	6.78591e-14	7
Olfm2	4.29267e-18	0.33509	0.378	0.101	9.85855e-14	7
Sulf2	4.58586e-18	0.702424	0.98	0.789	1.05319e-13	7
Fam46b	2.05845e-17	0.453951	0.398	0.112	4.72744e-13	7
Mpp6	2.94348e-17	0.401583	0.755	0.346	6.76e-13	7
Calml4	3.07173e-17	0.303057	0.847	0.458	7.05454e-13	7
Id1	3.63991e-17	0.355679	0.602	0.242	8.35942e-13	7
Adamts5	6.6567e-17	0.639448	0.98	0.795	1.52878e-12	7
Tgfb2	6.94636e-17	0.379734	0.806	0.389	1.5953e-12	7
Bicc1	1.02933e-16	0.533827	1	0.818	2.36395e-12	7
A430107O13Rik	1.51072e-16	0.353397	0.969	0.645	3.46953e-12	7
Adam23	1.69465e-16	0.767938	0.724	0.422	3.89194e-12	7
Ctsc	1.91993e-16	0.519834	0.684	0.312	4.4093e-12	7
Pear1	2.21562e-16	0.350227	0.663	0.298	5.08839e-12	7
Gstm5	2.40434e-16	0.433435	0.949	0.666	5.52182e-12	7
Cp	2.48011e-16	0.532233	0.939	0.58	5.69583e-12	7
Col1a2	3.30683e-16	0.592886	1	1	7.59446e-12	7
Entpd2	4.30089e-16	0.563203	1	0.891	9.87742e-12	7
Ezr	5.41992e-16	0.30342	0.643	0.282	1.24474e-11	7
Bambi	5.42748e-16	0.558177	0.735	0.361	1.24647e-11	7
Fmo1	6.65189e-16	0.522148	0.949	0.659	1.52767e-11	7
Rgs2	7.97948e-16	0.40632	0.541	0.21	1.83257e-11	7
Vit	1.46955e-15	0.468151	0.878	0.512	3.37497e-11	7
Ecm2	1.55975e-15	0.512297	0.959	0.723	3.58212e-11	7
Cdh11	1.73925e-15	0.327871	0.622	0.265	3.99437e-11	7
Col6a1	1.74029e-15	0.692526	0.99	0.991	3.99674e-11	7
Tmem204	2.36435e-15	0.402383	0.704	0.311	5.42996e-11	7
Cnn2	2.62238e-15	0.393397	0.898	0.511	6.02256e-11	7
Itih5	3.17424e-15	0.618486	0.98	0.852	7.28996e-11	7
Stim1	3.69092e-15	0.343853	0.878	0.543	8.47656e-11	7
Tle1	7.03199e-15	0.306152	0.694	0.33	1.61497e-10	7
Slc44a2	1.00833e-14	0.406028	0.776	0.443	2.31574e-10	7
Pid1	1.23054e-14	0.492383	0.918	0.641	2.82606e-10	7
Fuca1	1.23166e-14	0.434338	0.98	0.866	2.82863e-10	7
Phlda3	1.29778e-14	0.431088	0.898	0.546	2.98047e-10	7
Col1a1	1.61666e-14	0.639309	0.99	0.994	3.71281e-10	7
Serping1	1.82374e-14	0.306762	1	0.999	4.1884e-10	7
Bsg	5.57956e-14	0.309212	1	0.985	1.2814e-09	7
Mfap4	6.82743e-14	0.701796	0.714	0.345	1.56799e-09	7
Isyna1	8.76563e-14	0.307435	0.684	0.306	2.01311e-09	7
Gabra3	9.66904e-14	0.428481	0.878	0.565	2.22059e-09	7
Slc44a1	1.1023e-13	0.466137	0.857	0.576	2.53155e-09	7
Flrt2	1.4028e-13	0.432386	0.939	0.618	3.22168e-09	7
Olfr1033	6.28723e-13	0.337205	0.878	0.547	1.44393e-08	7
Sult1e1	6.51111e-13	0.366769	0.592	0.241	1.49534e-08	7
Ahnak	9.17663e-13	0.563472	1	0.998	2.10751e-08	7
Leprel2	2.66497e-12	0.436071	0.929	0.724	6.12037e-08	7
Htatsf1	3.8191e-12	0.328222	0.786	0.441	8.77094e-08	7
Mmp23	4.17547e-12	0.508179	0.969	0.886	9.58938e-08	7
Lox	4.18627e-12	0.345704	0.724	0.417	9.6142e-08	7
Fxyd5	4.77354e-12	0.483163	0.898	0.626	1.09629e-07	7
Rbp4	4.91365e-12	0.511336	0.612	0.306	1.12847e-07	7
Sh3bgrl	4.96177e-12	0.343224	0.969	0.783	1.13952e-07	7
Tgfbi	5.69534e-12	0.630918	0.857	0.584	1.30799e-07	7
Rspo1	6.04785e-12	0.360463	0.714	0.363	1.38895e-07	7
Col6a2	7.04921e-12	0.670188	1	0.973	1.61892e-07	7
Arap1	7.52634e-12	0.475485	0.929	0.643	1.7285e-07	7
Pld3	7.98932e-12	0.425372	0.959	0.698	1.83483e-07	7
Wnt5b	8.26882e-12	0.354303	0.429	0.167	1.89902e-07	7
Atp6ap2	1.65887e-11	0.362038	0.939	0.721	3.80977e-07	7
Serpine2	2.34374e-11	0.515057	0.837	0.502	5.38263e-07	7
Plod2	2.87229e-11	0.374497	0.806	0.506	6.59651e-07	7
C2	3.51403e-11	0.464455	0.816	0.55	8.07033e-07	7
Nbl1	3.75048e-11	0.499967	1	0.935	8.61334e-07	7
Ctgf	3.82424e-11	0.354083	0.378	0.146	8.78274e-07	7
Man2b1	4.26139e-11	0.407783	0.878	0.616	9.7867e-07	7
Rcn3	6.27138e-11	0.396946	1	0.972	1.44029e-06	7
Fbln5	6.65759e-11	0.613645	0.939	0.837	1.52898e-06	7
Il33	7.40501e-11	0.33936	0.837	0.463	1.70063e-06	7
Fzd1	7.76771e-11	0.323367	0.673	0.383	1.78393e-06	7
Crtap	1.30518e-10	0.387011	1	0.85	2.99747e-06	7
Olfml2b	1.52672e-10	0.475994	0.959	0.834	3.50627e-06	7
Sema3b	1.77013e-10	0.358021	0.694	0.393	4.06529e-06	7
Cldn11	2.47128e-10	0.431315	0.204	0.054	5.67555e-06	7
Naalad2	3.35489e-10	0.345162	0.765	0.479	7.70484e-06	7
Kazald1	3.39227e-10	0.362142	0.694	0.394	7.79068e-06	7
Tiparp	3.92004e-10	0.367849	0.878	0.677	9.00277e-06	7
Serpina3n	7.02438e-10	0.43021	0.888	0.58	1.61322e-05	7
Il6st	8.23507e-10	0.393309	0.939	0.805	1.89127e-05	7
Osbpl9	1.00515e-09	0.364467	0.816	0.552	2.30843e-05	7
Tns1	1.21879e-09	0.303684	0.929	0.737	2.79907e-05	7
Cpz	1.26511e-09	0.70265	0.531	0.288	2.90545e-05	7
Mtap1b	1.47184e-09	0.408886	0.898	0.661	3.38024e-05	7
Tst	1.89076e-09	0.445939	0.347	0.137	4.34233e-05	7
Ddost	1.95392e-09	0.329815	1	0.961	4.48736e-05	7
Ltbp4	2.98547e-09	0.344059	0.99	0.885	6.85642e-05	7
Gadd45g	4.65143e-09	0.40834	0.949	0.78	0.000106825	7
Pdlim2	5.42173e-09	0.324275	0.959	0.661	0.000124515	7
Fgl2	6.06284e-09	0.327211	0.939	0.65	0.000139239	7
Lyz2	1.43317e-08	0.738863	0.745	0.583	0.000329142	7
Ssr3	1.4976e-08	0.412007	1	0.93	0.000343938	7
Pcolce	1.55863e-08	0.301936	1	0.967	0.000357955	7
Sparc	3.01783e-08	0.386808	1	1	0.000693075	7
Actn4	3.33775e-08	0.363836	0.98	0.812	0.000766548	7
Lrpap1	3.47807e-08	0.345775	1	0.875	0.000798773	7
Mbtps1	3.62706e-08	0.369621	0.816	0.599	0.000832992	7
Hexa	4.78233e-08	0.333457	1	0.885	0.00109831	7
Adamtsl1	5.11579e-08	0.401009	0.857	0.647	0.00117489	7
Podn	5.91718e-08	0.391083	0.888	0.674	0.00135894	7
Tgfb3	1.07114e-07	0.328096	0.694	0.463	0.00245998	7
Prss23	1.71398e-07	0.399918	0.969	0.901	0.00393633	7
Penk	1.7611e-07	0.406246	0.959	0.786	0.00404454	7
Ogn	2.25371e-07	0.345478	1	0.971	0.00517586	7
Tmed3	2.78499e-07	0.309787	0.99	0.926	0.00639602	7
Gpx3	2.809e-07	0.467862	0.99	0.968	0.00645114	7
Deptor	2.84295e-07	0.364266	0.633	0.413	0.00652913	7
Igfbp7	9.06223e-07	0.301117	1	0.96	0.0208123	7
Col13a1	2.05918e-202	0.643184	0.677	0.011	4.72911e-198	8
Cdh5	3.79623e-187	0.367443	0.806	0.023	8.71843e-183	8
Ms4a10	1.61714e-149	0.411657	0.419	0.003	3.71392e-145	8
Dner	1.52032e-132	1.51307	0.742	0.034	3.49156e-128	8
Acsbg1	1.62683e-129	1.7456	0.903	0.059	3.73618e-125	8
2610018G03Rik	6.26895e-124	0.608098	0.71	0.034	1.43973e-119	8
Tcf23	6.40222e-121	0.507725	0.71	0.034	1.47033e-116	8
Pla2g7	1.19244e-116	1.93961	0.984	0.092	2.73857e-112	8
Edn3	1.23975e-112	0.4354	0.532	0.018	2.84721e-108	8
Kcnd3	2.66984e-112	0.490692	0.694	0.036	6.13156e-108	8
Tmem221	1.44762e-110	0.832635	0.694	0.037	3.32461e-106	8
Lamc3	2.03552e-100	0.770827	0.742	0.049	4.67478e-96	8
Odz2	5.31829e-98	0.478481	0.371	0.008	1.2214e-93	8
Trib2	5.02652e-90	0.725798	0.677	0.047	1.15439e-85	8
Sorcs2	1.69511e-89	0.603422	0.774	0.065	3.89299e-85	8
Wnt6	2.46347e-89	0.89193	0.661	0.045	5.6576e-85	8
Inhba	4.5638e-88	0.944388	0.677	0.05	1.04812e-83	8
Tnnt2	1.07768e-86	0.736465	0.355	0.009	2.47499e-82	8
Nrg2	8.11285e-86	0.505797	0.565	0.033	1.8632e-81	8
Pgm5	8.68569e-84	0.364998	0.5	0.024	1.99476e-79	8
Gata2	1.98504e-82	0.979916	0.806	0.085	4.55885e-78	8
Ptch1	1.28911e-79	0.407932	0.661	0.052	2.96058e-75	8
Car14	4.08366e-79	0.48256	0.371	0.012	9.37852e-75	8
Ng23	5.88031e-78	0.305611	0.371	0.012	1.35047e-73	8
Slc38a5	9.10144e-77	1.51521	0.565	0.038	2.09024e-72	8
Crispld1	2.08876e-75	1.57019	0.968	0.147	4.79705e-71	8
Gpld1	3.18007e-69	1.08855	0.742	0.086	7.30334e-65	8
Ngfr	1.15642e-68	0.524274	0.661	0.062	2.65583e-64	8
Nav2	1.09185e-64	0.430848	0.645	0.064	2.50755e-60	8
Zdhhc14	2.92182e-64	0.545629	0.758	0.092	6.71024e-60	8
Dnajb13	7.43927e-59	0.335088	0.5	0.04	1.7085e-54	8
Tulp2	1.34964e-58	0.389174	0.435	0.029	3.09958e-54	8
Msln	4.0852e-58	0.865216	0.21	0.004	9.38207e-54	8
Ucp2	7.72219e-58	1.52026	0.984	0.245	1.77348e-53	8
Fmod	3.44677e-54	1.81782	0.839	0.146	7.91585e-50	8
Col4a4	1.27052e-52	1.4521	1	0.268	2.91788e-48	8
Fblim1	9.79868e-51	0.706484	0.774	0.128	2.25037e-46	8
Col4a3	2.31681e-50	1.42839	0.903	0.208	5.3208e-46	8
Ager	1.28311e-49	0.385472	0.419	0.033	2.94678e-45	8
Ptgds	9.22423e-49	0.648939	0.532	0.061	2.11844e-44	8
Ptn	1.04047e-48	1.41849	0.661	0.097	2.38955e-44	8
Ednra	2.01522e-47	0.65123	0.823	0.159	4.62817e-43	8
Paqr6	3.87674e-45	0.509146	0.71	0.106	8.90332e-41	8
Tnfrsf21	4.76573e-45	0.406031	0.435	0.041	1.0945e-40	8
Insrr	5.20783e-45	0.371713	0.468	0.046	1.19603e-40	8
Icosl	2.36267e-44	0.518019	0.903	0.243	5.42612e-40	8
Hoxa5	3.0922e-44	0.894695	0.855	0.19	7.10155e-40	8
Stra6	2.08885e-43	0.348218	0.226	0.009	4.79726e-39	8
Alpl	2.22008e-43	1.07144	0.742	0.139	5.09863e-39	8
Egflam	3.00408e-43	1.09233	0.952	0.253	6.89916e-39	8
Mfap4	3.12798e-43	1.91258	1	0.342	7.18373e-39	8
Mme	3.8518e-43	0.632901	0.758	0.139	8.84604e-39	8
Sorbs1	3.04247e-41	0.700955	0.855	0.197	6.98733e-37	8
Sema5a	4.01456e-41	0.842409	0.903	0.233	9.21984e-37	8
Pkp2	2.02967e-39	0.545039	0.597	0.089	4.66133e-35	8
Wfdc1	2.03621e-39	1.38501	0.952	0.319	4.67635e-35	8
Ntrk1	3.82238e-38	0.956072	0.726	0.146	8.77847e-34	8
Cpe	1.37486e-37	1.52991	0.984	0.408	3.15751e-33	8
Tbx3	3.54796e-37	0.490529	0.677	0.128	8.14825e-33	8
Rbbp7	4.26741e-37	2.01468	1	0.885	9.80053e-33	8
Pygm	5.83945e-37	0.78923	0.677	0.132	1.34109e-32	8
Csrp1	1.04403e-36	1.73626	1	0.61	2.39773e-32	8
Tgm2	1.06201e-36	1.45767	1	0.43	2.43901e-32	8
Olfml3	2.02475e-36	1.95489	1	0.807	4.65005e-32	8
Slc47a1	1.53804e-35	0.375744	0.403	0.043	3.53227e-31	8
Des	2.57439e-35	0.959631	0.855	0.221	5.91234e-31	8
Chrdl1	2.88784e-35	1.79097	0.935	0.403	6.63222e-31	8
Col23a1	4.8292e-35	0.775983	0.613	0.117	1.10907e-30	8
Pdlim3	7.40804e-35	0.555323	0.597	0.097	1.70133e-30	8
Nrk	2.35197e-34	0.303192	0.355	0.035	5.40154e-30	8
Sdc3	5.30656e-34	0.494057	0.581	0.101	1.21871e-29	8
Mylk	5.66484e-34	0.735812	0.823	0.208	1.30099e-29	8
Spock2	8.22402e-34	0.70928	0.919	0.281	1.88873e-29	8
Galr2	2.13417e-33	0.53485	0.274	0.021	4.90134e-29	8
D630003M21Rik	3.30966e-33	0.720096	0.597	0.111	7.60098e-29	8
Gnai1	4.21092e-33	0.818244	0.887	0.272	9.67081e-29	8
Nr2f2	1.13265e-32	1.19403	1	0.653	2.60124e-28	8
Asl	2.71635e-32	0.990683	0.774	0.216	6.23837e-28	8
Matn2	7.99514e-32	1.70534	0.984	0.529	1.83616e-27	8
Gpr64	9.3207e-32	0.710041	0.871	0.257	2.14059e-27	8
Osr2	3.67715e-31	1.29347	0.952	0.384	8.44494e-27	8
Klf5	4.3796e-31	0.563892	0.629	0.132	1.00582e-26	8
Ralgps2	8.19736e-31	0.483373	0.742	0.184	1.8826e-26	8
Col4a6	2.32353e-30	0.586263	0.629	0.129	5.33622e-26	8
Boc	2.76796e-30	1.21096	1	0.548	6.35691e-26	8
Mgp	1.10334e-29	1.73031	1	0.727	2.53393e-25	8
Zcchc18	1.32315e-29	0.334618	0.242	0.018	3.03875e-25	8
Bag2	2.2329e-29	0.466413	0.5	0.082	5.12808e-25	8
Susd2	1.40688e-28	1.00999	0.903	0.319	3.23104e-24	8
Gpc1	1.43776e-28	0.420832	0.597	0.124	3.30197e-24	8
Mdk	1.52953e-28	0.755788	0.839	0.271	3.51273e-24	8
Atp1b3	1.54966e-28	1.35089	1	0.88	3.55894e-24	8
F11r	2.30398e-28	0.63433	0.613	0.145	5.29132e-24	8
Cd200	5.74576e-28	0.89954	0.919	0.326	1.31957e-23	8
Aff3	8.01394e-28	0.497444	0.887	0.287	1.84048e-23	8
Reps2	8.74517e-28	0.505664	0.742	0.211	2.00842e-23	8
Acta2	1.11879e-27	2.39026	0.532	0.11	2.56942e-23	8
Aldh1a2	1.32183e-27	0.74738	0.5	0.086	3.03571e-23	8
Apod	1.41568e-27	1.98989	1	0.638	3.25124e-23	8
6030408B16Rik	2.5441e-26	0.430011	0.613	0.13	5.84279e-22	8
Fxyd6	2.59058e-26	0.946919	0.935	0.374	5.94952e-22	8
Rasd1	3.20129e-26	0.83316	0.581	0.125	7.35209e-22	8
D630045J12Rik	4.13432e-26	0.39917	0.629	0.152	9.49489e-22	8
Pltp	4.67774e-26	1.08793	1	0.667	1.07429e-21	8
Nt5dc3	5.708e-26	0.304857	0.629	0.146	1.3109e-21	8
Cilp	6.07796e-26	1.2076	0.887	0.322	1.39586e-21	8
Tspan11	1.62698e-25	0.604725	0.935	0.306	3.73653e-21	8
St3gal3	3.19513e-25	0.668632	0.629	0.161	7.33794e-21	8
Cbx5	3.30203e-25	1.12337	0.984	0.68	7.58344e-21	8
Sfrp1	7.41246e-25	1.07262	0.984	0.572	1.70235e-20	8
Igdcc4	1.60848e-24	0.339411	0.71	0.198	3.69404e-20	8
Tspan18	4.09851e-24	0.634003	0.839	0.308	9.41263e-20	8
Fam38a	4.4971e-24	0.394985	0.79	0.275	1.0328e-19	8
Cst3	1.14887e-23	0.907628	1	0.999	2.6385e-19	8
Tgfb2	1.51097e-23	0.959389	0.887	0.394	3.47009e-19	8
Prkcb	3.53225e-23	0.435626	0.339	0.05	8.11217e-19	8
Itga7	1.55028e-22	0.401505	0.323	0.045	3.56038e-18	8
Nt5dc2	1.86494e-22	0.88138	0.548	0.139	4.28301e-18	8
Srgn	2.49639e-22	0.638942	0.694	0.229	5.73321e-18	8
Hhip	3.39783e-22	0.592319	0.323	0.046	7.80346e-18	8
Rspo3	3.55347e-22	0.624076	0.661	0.191	8.1609e-18	8
Fzd2	3.58681e-22	0.448295	0.919	0.375	8.23746e-18	8
Nbea	5.81993e-22	0.354033	0.613	0.17	1.3366e-17	8
Slc8a1	5.98849e-22	0.362538	0.694	0.202	1.37532e-17	8
Tmtc1	7.16156e-22	0.479645	0.887	0.336	1.64472e-17	8
Scrib	8.22102e-22	0.371043	0.597	0.163	1.88804e-17	8
Wnt5b	1.2561e-21	0.786526	0.597	0.166	2.88477e-17	8
Cldn11	1.32512e-21	0.457449	0.339	0.053	3.04326e-17	8
Atp1a2	1.88235e-21	0.737274	0.968	0.515	4.323e-17	8
Laptm4b	2.07733e-21	0.925354	0.903	0.452	4.7708e-17	8
Bace2	2.16039e-21	0.729888	0.871	0.343	4.96155e-17	8
Krt20	4.17347e-21	0.3183	0.306	0.043	9.58479e-17	8
Cyp7b1	5.36052e-21	0.351179	0.5	0.108	1.2311e-16	8
Il15ra	8.10357e-21	0.483916	0.887	0.303	1.86107e-16	8
Klhdc8b	1.02285e-20	0.752889	0.565	0.155	2.34908e-16	8
Ntrk3	1.11815e-20	0.343803	0.452	0.092	2.56794e-16	8
Plcxd3	1.51365e-20	0.496078	0.694	0.198	3.47624e-16	8
Ssfa2	1.83371e-20	0.355552	0.758	0.262	4.2113e-16	8
Lbp	4.13476e-20	1.06807	0.984	0.715	9.4959e-16	8
Myl9	8.5321e-20	1.2951	0.952	0.514	1.95948e-15	8
Nrp1	9.05447e-20	0.963082	1	0.777	2.07945e-15	8
Tgfbi	1.02009e-19	1.05005	0.968	0.585	2.34274e-15	8
Calml4	1.38088e-19	0.600752	0.935	0.463	3.17133e-15	8
Pkdcc	1.42371e-19	0.470505	0.823	0.333	3.2697e-15	8
Pgf	1.56883e-19	0.551833	0.484	0.11	3.60297e-15	8
Per3	1.96583e-19	0.39747	0.758	0.271	4.51473e-15	8
Glul	3.35333e-19	0.9873	1	0.916	7.70126e-15	8
Tiparp	3.45201e-19	0.956826	0.968	0.678	7.92788e-15	8
Tmem132a	4.39524e-19	0.368424	0.532	0.15	1.00941e-14	8
Cdh11	6.29851e-19	0.560389	0.726	0.268	1.44652e-14	8
Efnb1	6.84507e-19	0.665671	0.79	0.347	1.57204e-14	8
Cnn2	7.50585e-19	0.792278	0.935	0.517	1.72379e-14	8
Plekhb1	8.48969e-19	0.438413	0.403	0.088	1.94974e-14	8
Gpc3	9.35528e-19	0.921401	0.984	0.878	2.14853e-14	8
Htatsf1	9.37208e-19	0.66197	0.935	0.442	2.15239e-14	8
Tcf21	1.01807e-18	0.607724	0.871	0.462	2.3381e-14	8
Ezr	1.33206e-18	0.537893	0.742	0.285	3.05922e-14	8
Cxcl14	1.53319e-18	0.394424	0.694	0.227	3.52114e-14	8
Usp11	2.20892e-18	0.365789	0.548	0.148	5.073e-14	8
Adcy7	2.45779e-18	0.487576	0.629	0.201	5.64456e-14	8
Cyp27a1	5.75958e-18	0.809001	0.952	0.506	1.32275e-13	8
Fmnl2	1.17485e-17	0.439541	0.855	0.39	2.69816e-13	8
C7	1.29884e-17	0.969991	0.984	0.554	2.98291e-13	8
Itgbl1	1.85365e-17	0.792102	0.823	0.348	4.25709e-13	8
Kcnip3	2.67549e-17	0.341296	0.565	0.161	6.14453e-13	8
Igf1	2.92607e-17	0.864955	1	0.804	6.72001e-13	8
Nhsl2	3.79456e-17	0.34883	0.71	0.249	8.71459e-13	8
Tsc22d1	3.83355e-17	1.05863	1	0.842	8.80413e-13	8
Btg2	4.53474e-17	0.91875	1	0.985	1.04145e-12	8
Qsox1	5.56391e-17	0.776789	0.968	0.689	1.27781e-12	8
Lamb2	6.58133e-17	0.965463	1	0.836	1.51147e-12	8
Ankrd10	7.77222e-17	0.516278	0.855	0.37	1.78497e-12	8
Wnt5a	8.73377e-17	0.503626	0.952	0.535	2.0058e-12	8
Ifitm1	9.50276e-17	0.376575	0.645	0.217	2.1824e-12	8
Khk	1.17209e-16	0.545911	0.629	0.215	2.69182e-12	8
Sox9	1.4641e-16	0.365722	0.823	0.351	3.36244e-12	8
Ppp1r2	2.1222e-16	0.697306	0.968	0.806	4.87383e-12	8
Ccnd2	2.15092e-16	0.768771	0.968	0.722	4.93979e-12	8
Tshz2	2.30887e-16	0.634575	1	0.752	5.30255e-12	8
Gpr124	2.86091e-16	0.305283	0.839	0.378	6.57036e-12	8
Ptger4	3.87433e-16	0.571999	0.5	0.137	8.89778e-12	8
Tmem109	4.04668e-16	0.800959	0.952	0.749	9.29359e-12	8
Cdyl	4.22287e-16	0.328773	0.581	0.197	9.69825e-12	8
Sphk1	4.83702e-16	0.48821	0.742	0.298	1.11087e-11	8
Fkbp5	6.80984e-16	0.545815	0.903	0.499	1.56395e-11	8
Epas1	7.9746e-16	0.375257	0.758	0.329	1.83145e-11	8
Aldh1a1	1.19536e-15	0.825868	0.968	0.717	2.74525e-11	8
Wisp1	1.89514e-15	0.334338	0.419	0.102	4.35238e-11	8
Hmgcs2	2.29497e-15	0.734764	1	0.612	5.27062e-11	8
Dock9	2.44986e-15	0.331029	0.661	0.239	5.62635e-11	8
Nqo1	3.43093e-15	0.336381	0.419	0.106	7.87947e-11	8
Gprasp2	4.79529e-15	0.306001	0.339	0.072	1.10129e-10	8
Chst2	6.91324e-15	0.361189	0.387	0.092	1.58769e-10	8
Ccnd3	1.04024e-14	0.663195	0.968	0.745	2.38902e-10	8
Arl4d	2.19989e-14	1.01617	0.855	0.561	5.05227e-10	8
Penk	2.43329e-14	0.701753	0.984	0.788	5.58829e-10	8
Akap2	2.74907e-14	0.419492	0.774	0.338	6.31352e-10	8
Bambi	2.88983e-14	0.639761	0.806	0.365	6.63679e-10	8
Cirbp	3.83625e-14	0.414491	0.855	0.457	8.81033e-10	8
Nacc2	3.84064e-14	0.476093	0.694	0.302	8.82042e-10	8
Cp	4.49829e-14	0.879212	0.919	0.587	1.03308e-09	8
Nr4a1	5.6846e-14	1.03527	1	0.939	1.30553e-09	8
Acot1	6.47331e-14	0.42733	0.323	0.071	1.48666e-09	8
Fam46c	7.03175e-14	0.396508	0.629	0.224	1.61491e-09	8
Ssr3	7.12135e-14	0.696382	1	0.932	1.63549e-09	8
Tpm2	1.12931e-13	0.595072	0.677	0.268	2.59358e-09	8
Pdxk	1.499e-13	0.520426	0.774	0.402	3.4426e-09	8
Mid1ip1	2.02037e-13	0.745217	0.774	0.36	4.63997e-09	8
6430527G18Rik	2.13246e-13	0.445779	0.903	0.631	4.89741e-09	8
Cyp26b1	2.27765e-13	0.485783	0.403	0.106	5.23086e-09	8
Lag3	2.31732e-13	0.357392	0.532	0.191	5.32196e-09	8
BC026585	2.56308e-13	0.441741	0.516	0.173	5.88638e-09	8
Tmem38a	3.25127e-13	0.314647	0.532	0.179	7.46686e-09	8
G0s2	4.15724e-13	0.860713	0.871	0.495	9.54752e-09	8
Gnaq	4.28166e-13	0.564163	0.952	0.714	9.83326e-09	8
Apoe	4.84376e-13	0.685878	0.984	0.82	1.11242e-08	8
Meis1	5.18402e-13	0.563419	0.839	0.488	1.19056e-08	8
Fam198a	6.4656e-13	0.501148	0.516	0.172	1.48489e-08	8
Rgs2	6.63311e-13	1.04324	0.548	0.215	1.52336e-08	8
Sdf4	1.1275e-12	0.547856	1	0.885	2.58942e-08	8
Mest	1.41214e-12	0.408771	0.726	0.31	3.24312e-08	8
Peg3	1.57322e-12	0.362205	0.774	0.358	3.61307e-08	8
Susd3	1.91729e-12	0.416683	0.29	0.066	4.40324e-08	8
Epyc	2.15992e-12	0.709304	0.226	0.04	4.96046e-08	8
Pcdh9	2.21225e-12	0.383911	0.419	0.127	5.08065e-08	8
Ddx3y	2.21555e-12	0.316616	0.855	0.425	5.08824e-08	8
Gprasp1	2.47024e-12	0.335442	0.629	0.253	5.67316e-08	8
Slc22a17	2.82354e-12	0.432316	0.694	0.322	6.48455e-08	8
Cntfr	3.14723e-12	0.367772	0.694	0.313	7.22792e-08	8
Bbx	3.7029e-12	0.502071	0.758	0.378	8.50407e-08	8
Pfkl	4.20737e-12	0.488046	0.435	0.139	9.66265e-08	8
Mkl2	4.88543e-12	0.382242	0.79	0.412	1.12199e-07	8
Ccnd1	5.2134e-12	0.367531	0.613	0.255	1.19731e-07	8
Arap1	6.05172e-12	0.604431	0.952	0.647	1.38984e-07	8
Cxcl12	6.84012e-12	0.646607	0.952	0.803	1.5709e-07	8
Usp20	7.41973e-12	0.328064	0.306	0.072	1.70401e-07	8
Gnas	8.06481e-12	0.513776	1	0.995	1.85216e-07	8
Hoxa7	8.09567e-12	0.30964	0.565	0.223	1.85925e-07	8
Pja1	1.04258e-11	0.684119	0.919	0.605	2.3944e-07	8
Tpm1	1.09087e-11	0.767555	0.935	0.715	2.5053e-07	8
Isyna1	1.12625e-11	0.598459	0.677	0.313	2.58655e-07	8
Slc6a6	1.38935e-11	0.533915	0.694	0.328	3.19077e-07	8
Serinc3	1.79324e-11	0.328025	0.984	0.857	4.11835e-07	8
Myh11	1.81809e-11	0.65382	0.226	0.043	4.17542e-07	8
Pkm2	1.95384e-11	0.519742	1	0.91	4.48719e-07	8
Idh2	2.01747e-11	0.562738	0.855	0.526	4.63331e-07	8
Col4a5	2.10137e-11	0.311715	0.758	0.356	4.82601e-07	8
Gaa	2.28833e-11	0.664947	1	0.852	5.25538e-07	8
Rnf130	2.32442e-11	0.469679	0.984	0.745	5.33825e-07	8
A430107O13Rik	2.32494e-11	0.455725	0.984	0.651	5.33945e-07	8
Tst	2.37075e-11	0.519112	0.435	0.138	5.44466e-07	8
Scd2	2.57862e-11	0.353843	0.823	0.471	5.92207e-07	8
Prickle1	2.60985e-11	0.34998	0.806	0.428	5.99378e-07	8
Pear1	4.16646e-11	0.301684	0.694	0.304	9.5687e-07	8
Dtd1	4.89245e-11	0.315685	0.726	0.316	1.1236e-06	8
Isoc1	7.15293e-11	0.441295	0.774	0.431	1.64274e-06	8
Olfr1033	7.75415e-11	0.50375	0.871	0.553	1.78082e-06	8
Abat	9.34261e-11	0.450284	0.548	0.235	2.14562e-06	8
Nkain4	1.06799e-10	0.38968	0.452	0.143	2.45275e-06	8
Maged1	1.19558e-10	0.608793	0.952	0.889	2.74577e-06	8
Ift20	1.2599e-10	0.346136	0.919	0.688	2.8935e-06	8
Nr4a2	1.50321e-10	1.07847	0.581	0.279	3.45227e-06	8
Actg1	2.06769e-10	0.461568	1	0.992	4.74865e-06	8
Glg1	3.16226e-10	0.479108	0.903	0.669	7.26245e-06	8
Ctnnb1	3.37285e-10	0.570953	0.984	0.82	7.74608e-06	8
Arhgdib	3.39211e-10	0.596857	0.661	0.365	7.79033e-06	8
Siah2	3.69989e-10	0.483652	0.419	0.15	8.49717e-06	8
Sh3bgrl	5.11968e-10	0.535935	0.919	0.788	1.17578e-05	8
Serping1	6.12857e-10	0.347077	1	0.999	1.40749e-05	8
Entpd2	6.68375e-10	0.528446	0.935	0.895	1.53499e-05	8
Eml2	8.55668e-10	0.427102	0.484	0.183	1.96513e-05	8
Fam20c	8.62337e-10	0.459142	0.774	0.406	1.98044e-05	8
Atp1a1	9.00772e-10	0.634064	0.887	0.723	2.06871e-05	8
Ltbp4	1.13654e-09	0.625567	0.984	0.887	2.61017e-05	8
Slco2b1	1.44712e-09	0.394384	0.758	0.406	3.32347e-05	8
Bgn	1.45402e-09	0.423963	1	0.844	3.33929e-05	8
H3f3b	1.53743e-09	0.356084	1	0.998	3.53087e-05	8
Nfic	1.59689e-09	0.391617	0.984	0.851	3.66741e-05	8
Ptgis	2.53047e-09	0.51327	0.952	0.613	5.81147e-05	8
Junb	2.79829e-09	0.528808	1	0.993	6.42655e-05	8
Pias1	2.82197e-09	0.455437	0.806	0.535	6.48093e-05	8
Odc1	3.1005e-09	0.836152	0.806	0.524	7.1206e-05	8
Mcc	3.15508e-09	0.356254	0.677	0.347	7.24595e-05	8
Ntn1	3.19834e-09	0.437955	0.855	0.572	7.3453e-05	8
Tgfb3	3.61496e-09	0.399672	0.823	0.464	8.30212e-05	8
Rpl13a	3.70947e-09	0.355374	1	0.994	8.51916e-05	8
B3gnt2	3.72651e-09	0.419889	0.645	0.313	8.55829e-05	8
Fhl2	3.91917e-09	0.664033	0.532	0.226	9.00077e-05	8
Smoc2	4.34728e-09	0.40868	0.935	0.729	9.98396e-05	8
Lrpap1	4.4977e-09	0.402225	1	0.877	0.000103294	8
Chsy1	5.63323e-09	0.392067	0.806	0.451	0.000129373	8
Wdr6	8.52605e-09	0.32604	0.645	0.311	0.000195809	8
Pid1	9.77808e-09	0.486119	0.887	0.647	0.000224563	8
Perp	1.02083e-08	0.460108	0.468	0.223	0.000234444	8
Bcl2	1.06685e-08	0.309508	0.677	0.337	0.000245013	8
Atp2a2	1.3979e-08	0.405917	0.919	0.746	0.000321042	8
Tspan3	1.53957e-08	0.431638	0.984	0.873	0.000353577	8
Mprip	1.62277e-08	0.372818	0.952	0.784	0.000372685	8
Dtx4	1.70807e-08	0.347047	0.629	0.319	0.000392276	8
Icam1	2.02593e-08	0.447934	0.935	0.684	0.000465274	8
Impact	2.38791e-08	0.387556	0.839	0.607	0.000548408	8
Ntrk2	2.38989e-08	0.462484	0.903	0.658	0.000548862	8
Atp2b1	2.51761e-08	0.381558	0.903	0.694	0.000578194	8
Pls3	2.71504e-08	0.610038	0.871	0.681	0.000623536	8
Emilin1	2.82567e-08	0.468987	0.871	0.582	0.000648942	8
Spon1	2.9245e-08	0.598732	0.855	0.568	0.00067164	8
Gas5	3.00096e-08	0.330884	1	0.948	0.000689201	8
Ubl3	3.1963e-08	0.441182	0.855	0.647	0.000734063	8
Eif4a2	3.55786e-08	0.366908	0.952	0.817	0.000817098	8
Mr1	3.75981e-08	0.306128	0.548	0.259	0.000863477	8
Ccdc47	4.0615e-08	0.372965	0.806	0.533	0.000932763	8
Amotl1	4.15221e-08	0.402616	0.952	0.698	0.000953596	8
Rasl11a	4.16072e-08	0.689105	0.468	0.208	0.000955551	8
Twf2	4.53391e-08	0.406746	0.597	0.327	0.00104126	8
C1qtnf7	4.85123e-08	0.305368	0.79	0.446	0.00111413	8
Pik3r1	5.23826e-08	0.548447	0.952	0.736	0.00120302	8
Mpzl1	5.85575e-08	0.407729	0.597	0.298	0.00134483	8
Fosb	5.94272e-08	0.434026	0.968	0.961	0.0013648	8
Tril	6.63553e-08	0.334364	0.694	0.389	0.00152392	8
Fam125a	6.8813e-08	0.307953	0.726	0.439	0.00158036	8
Slc27a1	8.17356e-08	0.37468	0.468	0.204	0.00187714	8
Tmpo	8.36471e-08	0.309536	0.71	0.433	0.00192104	8
Csrnp1	9.35453e-08	0.576188	0.758	0.519	0.00214836	8
Zfr	1.3066e-07	0.375176	0.855	0.615	0.00300073	8
Hspa2	1.57948e-07	0.396247	0.694	0.404	0.00362742	8
Smtn	1.60484e-07	0.429171	0.855	0.564	0.00368567	8
Slc44a2	1.85228e-07	0.332117	0.742	0.449	0.00425394	8
Hnrnpu	2.42232e-07	0.33795	0.952	0.845	0.0055631	8
Clic4	2.98867e-07	0.310479	0.984	0.9	0.00686377	8
Lama2	3.22949e-07	0.4311	0.984	0.886	0.00741685	8
2900097C17Rik	3.26342e-07	0.353991	0.919	0.779	0.00749478	8
Dab2	3.29154e-07	0.325186	0.677	0.431	0.00755935	8
Cyba	3.4639e-07	0.315041	1	0.906	0.00795519	8
Kdelc2	3.97865e-07	0.314948	0.968	0.763	0.00913736	8
Il6st	4.95605e-07	0.435602	0.952	0.807	0.0113821	8
Fgfr1	5.28703e-07	0.363191	0.984	0.902	0.0121422	8
Gapdh	5.90532e-07	0.358875	1	0.971	0.0135622	8
Eef2	6.01143e-07	0.409145	1	0.986	0.0138059	8
Matr3	6.19064e-07	0.329068	0.952	0.725	0.0142174	8
Nfe2l1	9.29064e-07	0.364765	0.839	0.676	0.0213369	8
Hpcal1	1.0746e-06	0.422302	0.742	0.477	0.0246793	8
Aldh1a3	1.10835e-06	0.380428	0.71	0.417	0.0254543	8
Sec31a	1.16059e-06	0.40009	0.952	0.834	0.0266542	8
Fam18b	1.73883e-06	0.302101	0.742	0.477	0.039934	8
Phlda3	1.77248e-06	0.360972	0.774	0.556	0.0407069	8
Rcn2	1.89642e-06	0.341209	0.935	0.775	0.0435533	8
Sulf2	2.10141e-06	0.561879	0.887	0.795	0.0482609	8

## Sheet: Table S6
Supplementary Table 6: The GO terms that the marker genes of the cell clusters 0 and 2 in the mesenchymal stem cells of adipose tissue are enriched in
Cluster	Category	Term	Count	%	PValue	Genes	List Total	Pop Hits	Pop Total	Fold Enrichment	Bonferroni	Benjamini	FDR
7	GOTERM_BP_DIRECT	GO:0007155~cell adhesion	24	10.9589	7.39843e-09	LAMB2, F11R, WISP1, FBLN5, WISP2, CTGF, CLDN11, MFAP4, FLRT2, COL6A2, 9430020K01RIK, COL6A1, BOC, CDH11, ADAM23, COL4A3, COL8A2, COL8A1, CDH13, CYP1B1, IGFBP7, COL6A5, TGFBI, SCARF2	206	485	18082	4.34359	1.06167e-05	1.06167e-05	1.03874e-05
7	GOTERM_BP_DIRECT	GO:0030198~extracellular matrix organization	12	5.47945	7.06295e-08	VIT, SMOC2, TGFB2, EGFLAM, OLFML2B, ECM2, LAMB2, SMOC1, TGFBI, KAZALD1, FBLN5, AGT	206	114	18082	9.23965	0.000101348	5.06766e-05	4.95819e-05
7	GOTERM_BP_DIRECT	GO:0001666~response to hypoxia	14	6.39269	3.01616e-07	TGFB2, CAMK2D, TGFB3, EPAS1, VEGFC, PLOD2, ABAT, ACTN4, CYGB, PGF, CST3, EDNRA, UCP2, PENK	206	192	18082	6.40038	0.000432725	0.000144273	0.000141156
7	GOTERM_BP_DIRECT	GO:0001558~regulation of cell growth	8	3.65297	4.00358e-06	FAM107A, WFDC1, IGFBP7, KAZALD1, WISP1, FBLN5, WISP2, CTGF	206	58	18082	12.1071	0.00572867	0.00135283	0.00132361
7	GOTERM_BP_DIRECT	GO:0030199~collagen fibril organization	7	3.19635	4.7137e-06	COL1A1, TGFB2, ADAMTS2, COL1A2, LOX, CYP1B1, FMOD	206	39	18082	15.7548	0.00674135	0.00135283	0.00132361
7	GOTERM_BP_DIRECT	GO:0030324~lung development	10	4.56621	1.19607e-05	ADAMTS2, RBP4, SPARC, LOX, EPAS1, MGP, IGF1, FGFR2, FOXP2, CTGF	206	124	18082	7.07877	0.0170172	0.00286059	0.0027988
7	GOTERM_BP_DIRECT	GO:0050679~positive regulation of epithelial cell proliferation	8	3.65297	2.45053e-05	SFRP1, ID1, GAS1, VEGFC, IGF1, GLUL, FGFR2, FOXP2	206	76	18082	9.23965	0.0345544	0.00502358	0.00491506
7	GOTERM_BP_DIRECT	GO:0007568~aging	11	5.02283	2.87957e-05	NTRK1, TGFB3, UCP2, PENK, TIMP2, SERPING1, ABAT, TIMP1, AGT, CTSC, CTGF	206	173	18082	5.58118	0.0404803	0.00516522	0.00505364
8	GOTERM_BP_DIRECT	GO:0008284~positive regulation of cell proliferation	32	9.52381	5.11587e-09	PTGER4, CNTFR, ODC1, PTN, NTN1, CST3, CCND3, EDNRA, CCND2, CCND1, SOX9, OSR2, NTRK2, TGFB2, TSC22D1, EDN3, SPHK1, NTRK3, WNT5A, IGF1, TBX3, PGF, SFRP1, KLF5, CXCL12, BAMBI, ALDH1A2, BCL2, GNAS, CTNNB1, IL6ST, FGFR1	312	542	18082	3.4217	1.21143e-05	1.21144e-05	1.18381e-05
8	GOTERM_BP_DIRECT	GO:0042493~response to drug	24	7.14286	2.45341e-08	NTRK1, TGFB2, PRKCB, PTCH1, WFDC1, CYBA, ABAT, INHBA, PTN, ATP1A1, SLC8A1, PGF, ICAM1, CST3, SFRP1, CCND1, MDK, ALDH1A1, BCL2, GNAS, CTNNB1, FOSB, APOD, JUNB	312	339	18082	4.10302	5.8095e-05	2.90483e-05	2.83859e-05
8	GOTERM_BP_DIRECT	GO:0001666~response to hypoxia	17	5.05952	2.24358e-07	TGFB2, PTGIS, TGFB3, EPAS1, PRKCB, CYBA, PYGM, ABAT, AGER, SLC8A1, PGF, CST3, NR4A2, EDNRA, CXCL12, UCP2, PENK	312	192	18082	5.13144	0.000531138	0.000177093	0.000173055
8	GOTERM_BP_DIRECT	GO:0050680~negative regulation of epithelial cell proliferation	11	3.27381	4.09547e-07	TGFB2, SFRP1, DAB2, MAGED1, PTCH1, WNT5A, GPC3, WFDC1, SOX9, PTN, MCC	312	72	18082	8.85426	0.000969338	0.000242452	0.000236923
8	GOTERM_BP_DIRECT	GO:0001934~positive regulation of protein phosphorylation	15	4.46429	3.78653e-06	NTRK1, PTGER4, SPHK1, WNT5A, PIK3R1, HSPA2, AGER, DAB2, EDNRA, CCND3, CCND2, MPRIP, CCND1, GNAS, SOX9	312	184	18082	4.7246	0.00892644	0.0017933	0.0017524
8	GOTERM_BP_DIRECT	GO:0032355~response to estradiol	11	3.27381	9.45619e-06	CST3, NQO1, CCND1, ALDH1A2, PTCH1, PENK, CTNNB1, WFDC1, PTN, NR2F2, EEF2	312	101	18082	6.31194	0.0221435	0.00356029	0.0034791
8	GOTERM_BP_DIRECT	GO:0007411~axon guidance	13	3.86905	1.05245e-05	NTRK1, SEMA5A, NGFR, NRP1, TGFB2, LAMA2, LAMB2, WNT5A, NTN1, EFNB1, BOC, B3GNT2, MATN2	312	149	18082	5.05649	0.0246141	0.00356029	0.0034791
8	GOTERM_BP_DIRECT	GO:0060021~palate development	10	2.97619	1.53592e-05	OSR2, CSRNP1, TGFB2, PKDCC, TGFB3, TIPARP, WNT5A, TCF21, INHBA, TBX3	312	85	18082	6.81825	0.0357175	0.00366902	0.00358535
8	GOTERM_BP_DIRECT	GO:0001822~kidney development	12	3.57143	1.54266e-05	IFT20, TGFB2, MME, TIPARP, ALDH1A2, ODC1, BCL2, GPC3, CTNNB1, TCF21, STRA6, SULF2	312	130	18082	5.3497	0.0358714	0.00366902	0.00358535
8	GOTERM_BP_DIRECT	GO:0001658~branching involved in ureteric bud morphogenesis	8	2.38095	1.6737e-05	WNT6, PTCH1, BCL2, GPC3, CTNNB1, TCF21, SOX9, PGF	312	48	18082	9.65919	0.0388584	0.00366902	0.00358535
8	GOTERM_BP_DIRECT	GO:0016337~single organismal cell-cell adhesion	11	3.27381	1.71444e-05	CDH5, COL13A1, FBLIM1, BOC, PKP2, BCL2, CTNNB1, SCRIB, SOX9, NTN1, ICAM1	312	108	18082	5.90284	0.0397853	0.00366902	0.00358535
8	GOTERM_BP_DIRECT	GO:0009887~organ morphogenesis	11	3.27381	1.8593e-05	WNT6, NRP1, WNT5B, TGFB3, PTCH1, HHIP, WNT5A, BCL2, GPC3, TCF21, TBX3	312	109	18082	5.84868	0.0430735	0.00366902	0.00358535

## Sheet: Table S7
Supplementary Table 7: The up-,down-regulated genes following long-term T3 treatment in mouse liver
Up-regulated genes	Down-regulated genes
1110008P14Rik	Cyp4a12a
Snrnp70	Cyp4a12b
Taf15	LOC622167
Pfas	1700092C10Rik
Cpt1a	1500017E21Rik
Tbc1d24	Lcn13
Ncoa6	Clec2h
Aars	Gm4956
Abhd11	A4gnt
4930471M23Rik	Ppp1r3c
Card6	Dkk4
Pag1	Hsd17b6
Bsg	Agxt2l1
Etfb	Serpina7
Gne	Olig1
Gripap1	9130409I23Rik
Jarid2	Sucnr1
Kdm2a	Themis
Apof	Ddah1
Upf1	Hcrtr2
Slc45a3	Cyp2c29
Tmem120a	Inmt
Samd1	Cyp2c67
Fam83h	Olfm3
Pcsk5	Nat8
Ppp1r13b	Keg1
Parp10	Nox4
Letm1	Serpina4-ps1
Zfp672	Krt23
Adarb1	Aqp4
St3gal1	Cyp2c44
Zfp746	Ihh
Arhgef7	Slc39a4
Chd7	Mup20
Dap	Cyp2d9
Dgkq	Akr1c19
Kdm4a	Prkg2
Baz2a	Serpinb1a
Ints7	Dio3os
Slc23a2	Ppp1r3g
Epn2	Bhlha15
Gfod2	Abcc3
Plin2	Fam13a
Shb	Bdh2
Supt6h	1810064F22Rik
Edc4	Cib3
Tor1b	Wfdc2
Gpd2	Hspa1b
Angptl4	Slc15a5
Tubgcp6	Osbpl3
Bcor	Ces1g
Stat3	Ncam2
Trim11	Adh6-ps1
Trak2	Gas2
Csf1r	Cyp2c55
Hes1	Cyp3a11
Slc2a1	Bhlhe41
Nek8	Clic5
Rcl1	Tnfrsf19
Irak2	Snhg11
H2afj	Trp53inp1
Suv420h2	Mfsd2a
Aifm2	Gstp1
Cox10	Ugdh
Fn1	Acly
Arhgap4	Ces1f
Elk1	Ugt3a1
C2	Cyp2j5
Hs6st1	Marcksl1-ps4
Snx11	Abcg2
Wibg	Rd3
Lrrc8d	Chrm3
Gfra1	Dpy19l3
Mcart1	Adamts7
Klhdc8b	Cyp2u1
Safb2	Aqp8
Adamts10	Cyr61
Bmp1	Hnmt
Nab2	Jph1
Lfng	Ces1e
BC031353	Car3
Ccdc130	Uox
Snapc4	Insig1
Lipe	Omd
Szt2	Akr1c14
Dgka	Arhgef16
Pisd-ps3	Defb1
Tet2	Gal3st1
Odf2	Col27a1
Plin5	Btc
Rexo1	Spata22
Meis1	Mapk15
Bak1	Ugt1a9
Tbc1d30	Tpm2
Acap1	Fam198a
Hopx	Scp2
Fyb	Gclc
Josd2	Spsb4
1810055G02Rik	Sult1b1
Gch1	Rdh16
Itpr2	4833442J19Rik
Fam195a	Gas7
Pvrl2	Rpp40
Wipf3	Neb
Tns1	Mcm10
Prg4	5830473C10Rik
Wdfy4	Pparg
Fcna	Gstm6
Trp53inp2	Akr1c6
Akt1	Ugp2
Cib2	Fabp2
Cyp4a14	Cdc42ep5
Galnt2	Mgst3
Hcls1	Gsta4
C1qa	Ugt2b1
Slc6a12	Lactb2
Syk	C6
D230025D16Rik	Sgms2
Prox1	Aox1
Sidt2	Hsd11b1
Tnxb	Syt1
Rnf31	Scd1
Fam109a	Gabbr2
Agpat1	1700024P16Rik
Aco2	Slco2a1
C1qc	Oat
Cops7b	Adh4
Cyp4a32	Fst
Cpne2	Ctgf
Dtx3	Hsd3b3
Zfp612	Igj
Hivep2	Pklr
Hist1h1c	Mug2
Higd1a	Prss8
Adcy4	Ormdl1
Zfp629	Ces2a
Synj2	Gstm1
Lifr	Chpt1
Gpr97	Hsd3b2
E430018J23Rik	Tdo2
Ldha	Ildr2
Dysf	Gpam
Fgd2	Ghr
Dact2	Agxt2
Dnajc30	Hyi
Pld4	Gabrb3
Wbscr22	5033411D12Rik
Atat1	Dnajb4
Ddhd1	Abca8a
Rai1	C730027H18Rik
1810011H11Rik	Car8
D0H4S114	Errfi1
Plcb2	Arsa
Coq10a	Bmyc
Slc12a4	Slc44a1
Slc37a3	Egln3
Gtpbp3	Tmc7
Ptgs1	Rgn
Epha2	Ccl25
Ciapin1	Nxt2
Cobl	Ccdc90b
Scarf1	Fancl
Cerk	Atp2b2
Pde1b	Slco1b2
Ston2	Cxcl1
Plekha6	Ralgps1
Wnt5b	Mblac2
Mical3	Cyp4v3
Gtf3c1	Sdr9c7
Ncf1	Cacybp
Apom	Scamp1
2900005J15Rik	Gm4952
Sort1	Amy1
Fgr	Eif2s3y
Fam78a	Ugt1a6a
Csf2rb	Necab1
Sult1a1	2010107G23Rik
Abcc10	Pigr
Lst1	Casp3
Heatr7b1	Alas2
Agtrap	Map2k6
Rrp1b	Rassf6
Gba2	AI317395
Arhgap9	Il1rap
Papss2	Pls3
Arhgap30	Arhgap18
Acnat2	Ephx1
Ssh2	Ugt2a3
Lipg	Slc2a5
Gstt1	Dnajb9
Slc25a29	Sec22a
Rab43	Stard4
Fpgs	Tfpi2
Als2cl	Sparcl1
Slc43a2	Cyp1a2
Cmklr1	Osbpl8
Tcf19	Camk1d
Neat1	Dynlt3
2310044G17Rik	Elovl3
Zfp691	Adck3
Ripk3	Plekhb1
Csf2ra	Ldlrad3
Abi3	F13b
Cd37	Cml5
Jak3	E330011O21Rik
Map3k6	Akr1c13
Dok1	Bbox1
Plxnb1	Upb1
Epb4.1	Nae1
Qtrt1	Enpp2
Nfkbiz	Ugt1a6b
Serpina6	1110034B05Rik
Mgll	Plxna2
Pik3cd	Hsd17b13
Btbd11	C9
Rhbg	Apol7a
Slc23a1	Ropn1l
Camkk2	Col5a3
Ulk1	Plekhf1
Nnmt	Il17rb
Apbb1ip	Bet1
Emilin2	Slc35d2
2020-03-01	Tmem29
Caskin2	Ell3
Klhl25	Casp6
Elmod3	Pknox2
Tpcn1	Lmbrd2
Ncor2	Rassf3
Nrp1	Polr3g
Stat5b	Srebf1
Fam160b2	Ank3
Kcnq1ot1	Slc16a7
Sema4b	Lpl
Srsf5	Cfhr1
Myo1g	Slc2a2
Ankrd26	Vamp7
6330416G13Rik	Reck
Ppargc1b	6330409N04Rik
Cda	Aldh1a7
Eif4a1	Tmem106b
Sel1l3	Glod4
Dexi	Mme
Abhd1	Cnot6l
Paqr9	Nars2
Slc24a6	Ugt2b5
Camta2	C1galt1c1
Ccne1	Cd59a
Ang	Tmem126b
Plk5	Pdzk1ip1
Cyp7a1	D930014E17Rik
Adamts14	Pts
Bik	Aldob
Pik3r5	Lactb
Tctn3	Ces1b
Tspan4	Mcc
Slc7a5	Hdac11
Setd4	Otc
Fhod1	Tpd52l1
Tbx3	Glyat
Cd5l	1110002B05Rik
Ttll3	Lap3
Frmd8	Mycbp
Pnpla2	Dpys
Atxn1	Hsd17b11
Calhm2	3010026O09Rik
Folr2	8430408G22Rik
Dok3	Mrpl1
Slc25a34	Adam11
Pilra	Krt8
Zfp78	Manf
Dot1l	Dennd2d
Kif21b	Slc35f5
Col12a1	Sh3bgrl2
Iffo1	Ebpl
Lims2	Ccnf
Cntfr	Lama3
2410002F23Rik	Cryl1
Tifab	5730469M10Rik
Map3k13	Gsta3
Sall1	Rap2a
Cfp	Igfbp5
Abcd2	Enpep
Tlcd2	Stxbp3a
Fzd8	Cebpe
Amigo3	Adora1
Pim1	Cyp2j6
Ptgds	Tars
Asap2	Wdr61
Hk3	Ces2e
Slc4a8	Zfyve21
Prhoxnb	Nr0b2
G0s2	Acsm5
Uck1	C1galt1
Id1	Mrps22
Cela1	Snrpd3
Slc25a42	Ncald
Baiap2	Zfp809
BC013712	Psmc6
Nuak2	Cyb5b
Sik1	Mgat2
Ksr2	Mid1ip1
Trim24	Pir
Kcna2	Chac2
Tsku	Pdgfc
Spnb3	1110028C15Rik
Pole	Mrpl40
Mad1l1	Adssl1
Zfp467	S100a10
Gm16551	Krcc1
Ssbp4	Slc30a10
Eif4ebp3	Gpc1
Adcy7	Nqo2
Lilrb3	Capn7
Peg3	Psmd5
Fam84b	2020-09-10
Ctif	Eif4a2
Spp2	Maob
Abca3	Dsp
Sh3pxd2a	Creg1
Isyna1	Serinc1
E130012A19Rik	Srr
Mmp27	Sgk2
Atp6v0e2	Tmed7
Clec4f	2610002M06Rik
Incenp	Ndrg1
Stim2	Pde3b
Sbno2	Bco2
Asb2	Scd2
Dgkh	Abca8b
Slc22a5	Rnf152
Prlr	Zfp385b
Slc25a30	Zfp36
Runx1	Tmtc4
Chd3	Hmgcs1
Col15a1	Tbc1d8b
Slc16a5	Stbd1
Timd4	Zbtb16
Kcnc3	Gstm4
Slc9a5	Hprt
Gpcpd1	Psmb7
St3gal5	4933403F05Rik
Hjurp	Herc3
Chaf1b	Hn1l
Idh3a	Cxadr
Kctd17	Ocln
Spib	Fam45a
AI504432	Glo1
Sdc3	Crebl2
Lgals4	Tbl1x
Tlr12	Fam82a1
Gm7694	Atp11c
Fkbp5	1810074P20Rik
Anks1	C030044B11Rik
Por	Herpud1
Fam167a	Ociad2
Pdxp	Acat3
Nudt18	Tusc3
Trim7	Vasn
Tnfaip2	Alcam
Rrm2	Mgst1
Cyp39a1	Crot
B430306N03Rik	Derl2
Slc13a3	Mob1a
Ung	Dram2
Ltb4r1	Mrpl50
Pdp2	Rnf13
Nos1ap	Galm
Gstt3	Dnajb1
Flywch2	Vps29
Espl1	Bag2
Col11a2	Elp4
Slc25a27	Gnai3
Trpm2	Srd5a1
Slc41a1	Gpr125
Kcnj10	Acadm
Cd19	Slc17a4
H2-Bl	Anxa7
Phf19	Cln5
Kif23	Mrps31
Irak3	Klkb1
3200002M19Rik	Hspa13
Pram1	2020-09-15
Lrrc8b	Cops5
Siglec1	Papss1
BC035044	Elovl5
Fras1	Pcsk9
Adrbk2	Slc9a6
Ppard	Tmem123
Cyp2g1	Cat
Lrg1	Gabpa
Slc16a6	Ephx2
Fam89a	Stau2
2900008C10Rik	Arid5b
Cebpb	Olfml1
Agap2	2510002D24Rik
Mab21l2	Rhou
C130050O18Rik	Tsc22d3
Siglece	Actr10
Gfra2	Abca6
Adam33	Hmgcr
BC030867	Otud1
Def6	Pmpcb
Osgin1	Cd9
D630045J12Rik	Chdh
Kntc1	Etnk1
Lrfn3	Arrdc3
Ccl6	Hspa5
Cd163	Cops2
Clspn	Alg10b
Cldn14	Pvrl3
Cd300e	Aacs
Tmem28	Vps35
Tns4	Elf1
Rab34	Entpd5
Sned1	Gramd3
Smad9	Mospd2
Sbk1	3110040N11Rik
Aatk	Ube2e2
Rsad1	Sugt1
Ltc4s	Rbbp9
Gbp1	Prps2
Rims3	Cdc14b
Egflam	Ireb2
Slc25a45	Gbe1
Tnk2	2810407C02Rik
Rnf24	Zfp445
Podn	Lpin2
Slc37a1	Dpp4
Fgl1	Ttr
Ntrk2	Slc33a1
Esr1	Rnf11
Dio1	Cfi
Slco4a1	Pon3
1810053B23Rik	Dstn
Acot11	Ids
Gpr114	Nckap1
Chic1	Serp1
2310014L17Rik	Ddc
Vps37d	Tmem141
Unc79	Mtif2
Rap1gap2	Cpeb2
Marco	Cept1
4933404O12Rik	Sqrdl
Ccl24	Magee1
Tmc3	Pdcd4
Gm11648	Gtl3
Mup1	Cdk6
E2f8	Blvrb
Zfp862	Echdc3
Stat5a	Tat
Acsm2	Bok
Bcl3	Nme6
Synpo	St6gal1
Klhdc8a	Ugt2b36
En2	Adcy9
Vpreb3	Pgrmc1
Slc13a5	Scrn3
Slc22a29	BC024659
Chrdl2	Daam1
Mup5	Azgp1
Wfikkn1	Amdhd1
Ptgis	Lipc
Stx1a	C78339
Nt5e	Nt5c3
Hr	Fndc3a
Sv2c	Hcfc2
Akr1b7	Slc25a37
Ttll8	Sephs1
Slc22a27	Cth
1700067K01Rik	Sec23b
Bcat1	Calm1
Rab44	Slc6a6
Greb1	Ola1
Slc34a2	Lyplal1
Cela2a	Cnot6
Adcy10	Enpp3
Mup13	Ppfibp1
Sult5a1	Fbxo21
Chrm1	Dera
Slc22a7	BC048546
Col4a3	Fam134b
Cyp2a4	2020-03-08
Galnt9	Nudcd1
Cyp17a1	1110018J18Rik
Fndc5	Hoga1
Nebl	S1pr1
9030619P08Rik	Itfg1
Snai3	Znrf2
Kirrel3	Gc
Ceacam16	Hgd
Pfkfb4	Cox19
Cyp4a31	Mia2
Ptch2	Cadm1
Miox	Erlin1
Kcnk1	1110038D17Rik
Wfdc16	Copb1
Cxcl14	Cnp
Sult4a1	Tuba4a
Cyp3a44	Lclat1
Ugt2b37	Ntan1
Dnahc11	Zswim7
Ces4a	Tcea3
Ttbk1	Txnl1
Prtn3	Rfc3
E030018B13Rik	Acox2
Mup8	Afm
Crybb3	Hiat1
Cyp3a16	Ssr3
Sspo	Tmem188
A1bg	Cyp2r1
Mup9	Tmem38b
AK129341	S100a16
Akr1c18	Nsmce4a
Cux2	Gsr
Ear11	Psmc2
	Muted
	Gclm
	Sorbs1
	Ethe1
	Sdf2l1
	Pgrmc2
	Pter
	Arl5a
	Spag9
	Pja2
	Dsg2
	Fam188a
	Epb4.1l5
	Fech
	Spcs3
	Nfyb
	Tob1
	Kpna3
	Slc7a2
	Stom
	Pdia4
	Slc25a13
	Pank3
	Rcbtb2
	Rnf2
	Lrrc58
	Ermp1
	Rpa2
	Aldh7a1
	Mbd1
	Mpzl2
	Mpv17
	Abhd3
	Enpp5
	Bag1
	Isoc1
	Iah1
	Dis3l2
	Parp16
	Clpx
	Psen2
	Atxn10
	Mettl22
	Spg21
	Uso1
	Siae
	Lss
	Stam
	Dock9
	Dcun1d4
	Dlat
	Tmem167b
	Mrpl14
	Agl
	Sephs2
	2020-09-07
	Comt
	Sri
	Esyt2
	Dag1
	Sorbs2
	Dcaf13
	Rab32
	Thra
	Rab7
	Btrc
	Klhl5
	Oma1
	Vcl
	Etfa
	B230219D22Rik
	Svil
	Fmo5
	Zfp367
	Blmh
	Cyfip1
	Rcbtb1
	Cct6a
	St13
	Mtpn
	Cggbp1
	Adam9
	1300014I06Rik
	Rdh10
	Sntb1
	Map4k3
	Cpped1
	Cmas
	Rragc
	H47
	Aldh9a1
	Lipa
	Akr1a1
	Rnf130
	1110057K04Rik
	Mocos
	Maged1
	Qk
	Dnajb2
	4930402H24Rik
	Cds2
	H2afv
	Tjp2
	Nudt19
	Ssr1
	Tsg101
	BC004004
	Lta4h
	Chmp7
	Atl3
	Pdia6
	Osbp
	Lamp1
	Mcmbp
	Iars2
	Yipf2
	Tbcb
	Prkaa2
	Ext1
	Fbxo6
	Raf1
	Tmem192
	Ywhab
	Herpud2
	Copz1
	Iyd

## Sheet: Table S8
Supplementary Table 8: The induced and repressed genes following short-term T3 treatment in mouse liver
Euthyroid_T3_induced	Euthyroid_T3_repressed	Hypothyroid_T3_induced	Hypothyroid_T3_repressed
Stat5a	Adh4	Cyp17a1	Acot1
Ptgis	Adh1	Mgll	Adh4
Mgll	Hsd17b6	Acot11	Acot4
Acot11	Abca8a	Mup4	Pparg
Elovl6	Apol7a	Cyp7b1	Cyp4a12b
Cyp17a1	Abca9	Stat5a	Hpgd
Hsd17b7	Slco2a1	Gne	Cyp1a2
Gpd2	Ppp1r3c	Ang	Lipa
Trak2	Stbd1	Pnpla2	Acadm
Hs6st1	Slc17a8	Sqle	Ppp1r3c
Gne	Chdh	Ppard	Entpd5
Shmt1	Aqp8	Cyp27a1	St6gal1
Prodh	Nr1i3	Aspg	Cth
Gstt1	Zfp707	Daglb	Htatip2
Slc22a4	Rhou	Gm4738	Dct
Idh3a	Fst	Hsd17b2	Chdh
Bcl3	Ppl	Slc35c1	Gclm
Rab34	Sucnr1	Bbs4	Hagh
Cebpb	Igfbp1	Vav2	Thnsl2
2310003H01Rik	Spsb4	Apof	Mcm10
F2r	Arrdc4	2010111I01Rik	Cebpe
Rcl1	Serpina7	Abca3	Creg1
Nt5e	Gm4952	Abcd3	Zfp707
Asap2	AC101743.4	Gpd2	Zfpm1
Npr2	Cyp2c44	Slc3a1	Cdkn1c
Adarb1	AU018778	Igfbp4	Tcea3
Zfp810	Susd1	Trak2	Nfyb
Slc22a7	Abcc3	St3gal3	Tsc22d3
Atp1b1	Lrrc3	Hs6st1	Rfx6
Abcb4	Cyp2c55	Nudt7	Clpx
Nrp1	Upb1	Idh3a	Adssl1
Wipf3	Nqo2	Foxred1	Zfp36l1
Ulk1	Fbxo21	Slc6a12	Esrp2
Bbs4	Inhbc	Prodh	Apol7a
Uck1	Slc25a37	Prhoxnb	Osbpl3
Tns1	Prss8	Upp2	Slco2a1
Rab43	Fam176a	Hr	Slc1a2
Gna14	1300014I06Rik	Rcl1	Slc17a8
Cblc	Ces1	Ung	Slc44a1
Thrsp		Adarb1	Abcc3
Snx10		Pdp2	Abcc2
Ttr		Slc22a7	Aqp4
Crybb3		Cebpb	Gas7
Tsku		Nrp1	Prok1
9030619P08Rik		Csrp3	Olig1
Mmd2		Bcl3	Btg1
Wfdc16_x000D_ Prei4		Hopx	Ildr2
AK129341		Mmd	Dsp
Sult5a1		Klf13	Casp6
Sbk1		Fgf21	Sdc1
Sspo		Il15ra	Casp9
Aatk		Arhgap26	Sucnr1
Slc25a45		Gng10	Plxna2
Gstt3		Sdc4	Arrdc4
Synpo		Gpr97	Rab32
Papss2		Dio1	Wwc1
Pdp2		Thrsp	Serpina7
Anks1		Snx10	Cbr3
Fam107b		Crybb3	Agxt2l1
D230025D16Rik		Slc25a45	Gm4952
Stx1a		Prei4	Abca8a
Lrrc8d		Sbk1	Mfsd7c
1700067K01Rik		Mup6	Car14
Lims2		Osgin1	Oat
Cpne2		9030619P08Rik	Spon2
Stim2		Rab34	Ndrg1
Fndc5		Trp53inp2	Fbxo21
H13		Rarres1	Fam129b
Tle6		Tlcd2	Eps8l2
Tlcd2		Cela2a	Susd1
Letm1		Wfdc12	Ces1b
Gorasp1		Ankhd1	Fmo5
Trp53inp2		Prg4	Ppm1k
Abca3		Aatk	Mgst3
BC013529		Synpo	Slc25a37
Pnpla2		Slc25a30	Hectd2
Mapk6		Pfkfb4	Nqo1
G3bp2		Tsku	Pcp4l1
Wfikkn1		Ctsc	Cyp2c44
Serpina6		Lims2	Cyp2d26
Mtmr1		Cyp2c70	Arsa
Pnpla5		D230025D16Rik	Gstm4
Rtn4ip1		Epb4.1	Syt1
Nadk		Coq10a	Sgk2
		Lrrc8d	4933422H20Rik
		Ostb	Acat3
		Nelf	Krt23
		Serpina3g	1700037H04Rik
		Smagp	Cpamd8
		Letm1	Pnkd
		Klhl25	Cmbl
		Uck1	Lhpp
		Ulk1	Hyi
		N4bp2l1	Prss8
		Npr2	Abcb6
		Sult1d1	Abca9
		Tomm40l	Daam1
		Dnaja3	Il17rb
		Cpsf4l	Slc35d2
		Tlcd1	Upb1
		Rab43	Gstm2
		Slc46a3	Blvrb
		Grhpr	Tmem51
		1700019G17Rik	A230050P20Rik
		Tapt1	Spag4
		Ciapin1	Odf3b
		H13	Comt1
		Nudt18	Trp53inp1
		Mtap7d1	Ireb2
		Wipi1	Pcbp4
		Decr2	Tm4sf4
		Fam107b	Nt5dc2
		Anks1	Slc35d1
		Mapk6	Srxn1
		Dexi	Fam169b
		Tubb6	Mocs1
		Dynlrb1	Gstm6
		Slc25a42	Lnx2
		Cobl
		Egfr
		Tor1a

## Sheet: Table S9
Supplementary Table 9: The information of the data file used in this work
File name	GEO accession code	Annotation
GSM4505405_tabula-muris-senis-facs-official-raw-obj.h5ad.gz	GSE149590	Raw reads data of cells sequenced by SMART-Seq2 platform
GSM4505405_tabula-muris-senis-facs-official-raw-obj-metadata.csv		Cell annotation file of the cells sequenced by SMART-Seq2 platform
GSM4505404_tabula-muris-senis-droplet-official-raw-obj.h5ad.gz		Raw reads data of cells sequenced by 10x Genomics platform
GSM4505404_tabula-muris-senis-droplet-official-raw-obj-metadata.csv.gz		Cell annotation file of the cells sequenced by 10x Genomics platform
GSE132040_190214_A00111_0269_AHH3J3DSXX_190214_A00111_0270_BHHMFWDSXX.csv	GSE132040	Raw reads data of the tissue bulk RNA-Seq
GSE132040_MACA_Bulk_metadata.csv		Tissue sample annotation file
GSM2330529_Solid5500_2015_02_05_htseq_C1.csv.gz	GSE85793	Raw reads data of control sample 1
GSM2330530_Solid5500_2015_02_05_htseq_C2.csv.gz		Raw reads data of control sample 2
GSM2330531_Solid5500_2015_02_05_htseq_C3.csv.gz		Raw reads data of control sample 3
GSM2330532_Solid5500_2015_02_05_htseq_C4.csv.gz		Raw reads data of control sample 4
GSM2330537_Solid5500_2015_02_05_htseq_T1.csv.gz		Raw reads data of T3 treated sample 1
GSM2330538_Solid5500_2015_02_05_htseq_T2.csv.gz		Raw reads data of T3 treated sample 2
GSM2330539_Solid5500_2015_02_05_htseq_T3.csv.gz		Raw reads data of T3 treated sample 3
GSM2330540_Solid5500_2015_02_05_htseq_T4.csv.gz		Raw reads data of T3 treated sample 4
